# Supplementary material for: Colonic Butyrate-Producing Communities in Humans: an Overview Using Omics Data
Source: mSystems. 2017 Dec 5;2(6):e00130-17. doi: 10.1128/mSystems.00130-17 (PMC5715108; doi:10.1128/mSystems.00130-17)
Supplement: TABLE S1 [file sys006172157st9.xlsx]

## Sheet: A
Table S1A. Overview of the studies included for analysis. All metagenomic (metaG) and metatranscriptomic (metaT) data derived from faecal samples. KO: KEGG Orthologies. GMM: gut microbial module. T2D: type-2-diabetes. T1D: type-1-diabetes. RF: Random Forests
					Selected key findings of studies related to buytrate-producing community
Study	Reference	Title	Country	Short description of the study	Functional	Taxonomic	Comments
I	HMP consortium, 2012	Structure, function and diversity of the healthy human microbiome	USA	MetaG of healthy individuals (n=102) sampled 1x (n=53), 2x (n=45) and 3x (n=4) over a period of max 404 days.	-	-
II	Vogtmann et al, 2016	Colorectal cancer and the human gut microbiome: Reproducibility with whole-genome shotgun sequencing	USA	MetaG of colorectal cancer cases (n=52) and controls (n=52).	No differences reported	No differences reported
IIIa	Le Chatelier et al, 2013	Richness of human gut microbiome correlates with metabolic markers	Denmark	MetaG of obese (BMI>30) individuals (n=169) and non-obese controls (n=123). Danish individuals from study IIIb were included as well.	Ac-pathway increased in HGC group (based on selected KOs).	Many taxa associated with buytrate production (e.g. F. prausnitzii, Roseburia spp., Coprococcus spp.) are increased in HGC group.	Individuals were separated into high (HGC) and low (LGC) gene content groups, where the latter is characterized by more marked overall adiposity, insulin resistance and dyslipidaemia and a more pronounced inflammatory phenotype.
IIIb	Qin et al, 2010	A human gut microbial gene catalogue established by metagenomic sequencing	Denmark/ Spain	MetaG of Danish obese individuals (BMI>30, n=37) and healthy controls (n=48) as well as from Spanish Ulceritive Colitis (n=21) and Crohn's Disease patients (n=4) including healthy controls (n=14).	-	-	No specific functional analysis on health/disease is reported.
IV	Karlsson et al, 2013	Gut metagenome in European women with normal, impaired and diabetic glucose control	Sweden	MetaG of T2D individuals (n=53; n=20/33 with/without metformin treatment), impaired glucose tolerance (n=49) and healthy controls (n=43).	No differences reported	One metagenomic cluster associated with Roseburia is decreased in T2D samples compared with healthy controls. A few clusters associated with butyrate producers contribute discriminating T2D in RF model.
V	Zeller et al, 2014	Potential of fecal microbiota for early-stage detection of colorectal cancer	France/ Germany	MetaG of colorectal cancer cases (n=91), large/small (n=15/27) adenomas and controls (n=66).	No differences reported	No differences reported
VI	Bäckhed et al, 2015	Dynamics and stabilization of the human gut microbiome in the first year of life	Sweden	MetaG of mothers (n=100) and their babies 1week (n=98), 4 months (n=100) and 1 year (n=100) after delivery. Delivery mode (C-section (n=15)/vaginal (n=83)) and feeding practices (1week: exclusively breastfeeding (n=64), mixed feeding (n=21), formula (n=1); 4 months: exclusively breastfeeding (n=66), mixed feeding (n=19),exclusively formula (n=11); 12 months: any breastfeeding (n=14), no breastfee…	Overall successional pattern for KEGG pathway map00650 (butanoate metabolism) after birth is indicated.	Key butyrate-producing taxa such as Faecalibacterium and Roseburia establish between 4-12 moths after birth.
VII	Karlsson et al, 2012	Symptomatic atherosclerosis is associated with an altered gut metagenome	Sweden	MetaG of atherosclerosis patients (n=13) and healthy controls (n=12).	No differences reported	Roseburia is decreased in atherosclerosis patients
VIII	Qin et al, 2012	A metagenome-wide association study of gut microbiota in type 2 diabetes	China	MetaG of T2D individuals (n=182; n=15/56 with/without metformin treatment and n=111 no information on treatment) and healthy controls (n=185).	Butyryl-CoA:actetate CoA transferase (but) decreased in T2D, whereas a few KOs associated with protein-fed pathways are increased in T2D.	Many taxa associated with buytrate production (e.g. F. prausnitzii, E. rectale, Roseburia spp, Clostridiales sp. SS3/4) are decreased in T2D samples.
IX	Qin et al, 2014	Alterations of the human gut microbiome in liver cirrhosis	China	MetaG of liver cirrhosis patients (n=123) and healthy controls (n=114).	No differences reported	Many taxa associated with buytrate production (e.g. F. prausnitzii, E. rectale, Roseburia spp.) are decreased in cirrhosis.
X	Franzosa et al, 2014	Relating the metatranscriptome and metagenome of the human gut	USA	MetaG and MetaT of samples from 8 individuals.	-	-
XI	David et al, 2013	Diet rapidly and reproducibly alters the human gut microbiome	USA	MetaT of individuals during dietary interventions. Samples were taken 1 and 4 days before intervention at individuals subject's diet (n=17; 9 subjects), 3/4 days at plant based diets (n=20; 10 subjects), 1 day before second intervention (n=5; 5 subjects;one month later) and 3/4 days at animal-product based diets (n=13, 8 subjects).	Butyrate concentrations and KEGG pathway map00650 (butanoate metabolism) are increased during plant based diets.	Transcripts associated with 2 butyrate producers (E. rectale and E. eligens) are increased during plant based diets.	Samples not included: subject 11 (only samples at second baseline diet available) and SRR848975 (too few reads). For calculating changes during intervention, average values from subjects that were sampled twice (e.g. day3 and 4) were used.
XII	Forslund et al, 2015	Disentangling type 2 diabetes and metformin treatment signatures in the human gut microbiota	Denmark	MetaG of T2D (n=75; n=58/17 with/without metformin treatment) and T1D (n=31) individuals. The study does additionally include samples from study III as non-diabetic controls as well as data from study V and IX.	One GMM module linked to the Ac-pathway down in T2D (only if medication status is disregarded). GMM modules linked to the Ac- and Ly-pathway increased with methformin treatment (only Ly if excluding contributions from Enterobacteriaceae).	Many key taxa associated with buytrate production (e.g. F. prausnitzii, E. rectale, Roseburia spp.) down in T2D patients (only Roseburia and Subdoligranulum if medication status is considered). Most effects reversed in T1D individuals.
XIII	Raymond et al, 2015	The initial state of the human gut microbiome determines its reshaping by antibiotics	Canada	MetaG of healthy cefprozil-exposed participants (n=18 for 7 days) compared to healthy unexposed individuals (n=6). Samples were taken before/after treatment (d=7 and d=90)).	-	-
XIV	Li et al, 2016	Durable coexistence of donor and recipient strains after fecal microbiota transplantation	Netherlands	MetaG of fecal transplanted patients receiving a single single allogenic FMT (from donor, n=5) and the other half, an autologous FMT (own microbiota, n=5). Samples were taken before and 2,14, 42, 84 days after treatment.	-	-
XV	Zhang et al, 2015	Dietary Modulation of Gut Microbiota Contributes to Alleviation of Both Genetic and Simple Obesity in Children	China	MetaG of obese children (simple obesity (SO, n=21) and Prader-Willi syndrom (PWS, n=17)) receiving diets rich in non-digestible carbohydrates. Samples were taken before and after 30 days. PWS were additionally sampled at 60 and 90 days.	Neither butyrate concentrations nor abundance of butyryl-CoA:actetate CoA transferase (but) did significantly change in both groups	-	No taxonomic analyses comparable to other studies are reported.

## Sheet: B
Table S1B. The genome name, taxonomic classification of candidates based on RDP taxonomy on the genus level and taxonomic affiliation used in the study are given. For candidates that were not assigned a genus the raw genome ID is given (some were binned together due to high similarity of 16S gene sequences). Selected strains were subjected to additional analyses (phylogenetic trees based on rplB …
GenomeID	Name	Genus	Taxonomic binning
fig_499177.3	Clostridium sticklandii DSM 519	Acetoanaerobium	Acetoanaerobium
fig_1009370.3	Acetonema longum DSM 6540	Acetonema	Acetonema
fig_591001.3	Acidaminococcus fermentans DSM 20731	Acidaminococcus	Acidaminococcus
fig_1120921.3	Acidaminococcus intestini DSM 21505	Acidaminococcus	Acidaminococcus
fig_568816.4	Acidaminococcus intestini RyC-MR95	Acidaminococcus	Acidaminococcus
fig_1111120.3	Acidaminococcus sp. BV3L6	Acidaminococcus	Acidaminococcus
fig_563191.3	Acidaminococcus sp. D21	Acidaminococcus	Acidaminococcus
fig_1203555.3	Acidaminococcus sp. HPA0509	Acidaminococcus	Acidaminococcus
fig_390989.3	Actinocatenispora sera strain NRRL B-24477	Actinocatenispora	Actinocatenispora
fig_1120934.3	Actinokineospora enzanensis DSM 44649	Actinokineospora	Actinokineospora
fig_1120935.3	Actinokineospora inagensis DSM 44258	Actinokineospora	Actinokineospora
fig_909613.9	Actinokineospora sp. EG49	Actinokineospora	Actinokineospora
fig_1220554.3	Actinomadura chibensis NBRC 106107	Actinomadura	Actinomadura
fig_561175.3	Actinomadura flavalba DSM 45200	Actinomadura	Actinomadura
fig_1220557.3	Actinomadura formosensis NBRC 14204	Actinomadura	Actinomadura
fig_1220559.3	Actinomadura hibisca NBRC 15177	Actinomadura	Actinomadura
fig_1220561.3	Actinomadura kijaniata NBRC 14229	Actinomadura	Actinomadura
fig_1220563.3	Actinomadura latina NBRC 106108	Actinomadura	Actinomadura
fig_1220564.3	Actinomadura macra NBRC 14102	Actinomadura	Actinomadura
fig_1394178.3	Actinomadura madurae LIID-AJ290	Actinomadura	Actinomadura
fig_1399798.3	Actinomadura oligospora ATCC 43269	Actinomadura	Actinomadura
fig_1120937.3	Actinomadura rifamycini DSM 43936	Actinomadura	Actinomadura
fig_1220567.3	Actinomadura rubrobrunea NBRC 15275	Actinomadura	Actinomadura
fig_1773.679	Mycobacterium tuberculosis strain 401416	Actinomadura	Actinomadura
fig_813.62	Chlamydia trachomatis strain H17IMS	Actinomyces	Actinomyces
fig_135947.3	Actinoplanes awajinensis subsp. mycoplanecinus	Actinoplanes	Actinoplanes
fig_1246995.3	Actinoplanes friuliensis DSM 7358	Actinoplanes	Actinoplanes
fig_1120949.3	Actinoplanes globisporus DSM 43857	Actinoplanes	Actinoplanes
fig_512565.3	Actinoplanes missouriensis 431	Actinoplanes	Actinoplanes
fig_113571.3	Actinoplanes rectilineatus strain NRRL B-16090	Actinoplanes	Actinoplanes
fig_134676.3	Actinoplanes sp. SE50/110	Actinoplanes	Actinoplanes
fig_543632.4	Actinoplanes subtropicus strain NRRL B-24665	Actinoplanes	Actinoplanes
fig_1869.4	Actinoplanes utahensis NRRL 12052	Actinoplanes	Actinoplanes
fig_649831.3	Actinoplanes sp. N902-109	ActinoplanesI	ActinoplanesI
fig_1710355.3	Actinoplanes sp. TFC3	ActinoplanesI	ActinoplanesI
fig_1120950.3	Actinopolymorpha alba DSM 45243	Actinopolymorpha	Actinopolymorpha
fig_338969.11	Rhodoferax ferrireducens T118	Albidiferax	Albidiferax
fig_1765683.3	Acidibacillus ferrooxidans strain ITV001	Alicyclobacillus	Alicyclobacillus
fig_1120971.3	Alicyclobacillus contaminans DSM 17975	Alicyclobacillus	Alicyclobacillus
fig_471514.4	Alicyclobacillus ferrooxydans strain TC-34	Alicyclobacillus	Alicyclobacillus
fig_1382304.3	Alicyclobacillus macrosporangiidus CPP55	Alicyclobacillus	Alicyclobacillus
fig_1120973.4	Alicyclobacillus pohliae DSM 22757	Alicyclobacillus	Alicyclobacillus
fig_1111479.4	Alicyclobacillus pomorum DSM 14955	Alicyclobacillus	Alicyclobacillus
fig_445970.5	Alistipes putredinis DSM 17216	Alistipes	Alistipes
fig_1339253.3	Alistipes sp. ZOR0009	Alistipes	Alistipes
fig_293826.6	Alkaliphilus metalliredigens QYMF	Alkaliphilus	Alkaliphilus
fig_350688.5	Alkaliphilus oremlandii OhILAs	Alkaliphilus	Alkaliphilus
fig_1408422.3	Alkaliphilus transvaalensis ATCC 700919	Alkaliphilus	Alkaliphilus
fig_1653480.3	Alloactinosynnema sp. L-07	Alloactinosynnema	Alloactinosynnema
fig_1050201.3	Allobaculum stercoricanis DSM 13633	Allobaculum	Allobaculum
fig_1702221.3	Faecalibaculum rodentium strain Alo17	Allobaculum	Allobaculum
fig_1235796.3	Firmicutes bacterium M10-2	Allobaculum	Allobaculum
fig_211114.3	Allokutzneria albata strain NRRL B-24461	Allokutzneria	Allokutzneria
fig_879306.3	Anaerococcus hydrogenalis ACS-025-V-Sch4	Anaerococcus	Anaerococcus
fig_561177.4	Anaerococcus hydrogenalis DSM 7454	Anaerococcus	Anaerococcus
fig_33029.3	Anaerococcus hydrogenalis strain MJR7738A	Anaerococcus	Anaerococcus
fig_525254.4	Anaerococcus lactolyticus ATCC 51172	Anaerococcus	Anaerococcus
fig_1284686.3	Anaerococcus lactolyticus S7-1-13	Anaerococcus	Anaerococcus
fig_1118056.3	Anaerococcus obesiensis ph10	Anaerococcus	Anaerococcus
fig_879305.3	Anaerococcus prevotii ACS-065-V-Col13	Anaerococcus	Anaerococcus
fig_525919.6	Anaerococcus prevotii DSM 20548	Anaerococcus	Anaerococcus
fig_1033733.3	Anaerococcus senegalensis JC48	Anaerococcus	Anaerococcus
fig_938293.3	Anaerococcus sp. 9402080	Anaerococcus	Anaerococcus
fig_938294.3	Anaerococcus sp. 9403502	Anaerococcus	Anaerococcus
fig_1720199.3	Anaerococcus sp. MT16	Anaerococcus	Anaerococcus
fig_1118055.3	Anaerococcus sp. PH9	Anaerococcus	Anaerococcus
fig_1673719.3	Anaerococcus sp. SB3	Anaerococcus	Anaerococcus
fig_525255.3	Anaerococcus tetradius ATCC 35098	Anaerococcus	Anaerococcus
fig_33036.3	Anaerococcus tetradius strain MJR8151	Anaerococcus	Anaerococcus
fig_655811.4	Anaerococcus vaginalis ATCC 51170	Anaerococcus	Anaerococcus
fig_938278.3	Clostridiales bacterium 9400853	Anaerococcus	Anaerococcus
fig_445971.6	Anaerofustis stercorihominis DSM 17244	Anaerofustis	Anaerofustis
fig_861450.3	Anaeroglobus geminatus F0357	Anaeroglobus	Anaeroglobus
fig_455488.5	Anaeromyxobacter dehalogenans 2CP-1	Anaeromyxobacter	Anaeromyxobacter
fig_290397.18	Anaeromyxobacter dehalogenans 2CP-C	Anaeromyxobacter	Anaeromyxobacter
fig_404589.10	Anaeromyxobacter sp. Fw109-5	Anaeromyxobacter	Anaeromyxobacter
fig_447217.5	Anaeromyxobacter sp. K	Anaeromyxobacter	Anaeromyxobacter
fig_1300915.3	Anaeromyxobacter sp. PSR-1	Anaeromyxobacter	Anaeromyxobacter
fig_1391653.3	Vulgatibacter incomptus strain DSM 27710	Anaeromyxobacter	Anaeromyxobacter
fig_1347392.3	Anaerosalibacter sp. ND1	Anaerosalibacter	Anaerosalibacter
fig_649756.5	Anaerostipes hadrus	Anaerostipes	Anaerostipes
fig_649756.8	Anaerostipes hadrus	Anaerostipes	Anaerostipes
fig_649756.6	Anaerostipes hadrus	Anaerostipes	Anaerostipes
fig_649756.7	Anaerostipes hadrus	Anaerostipes	Anaerostipes
fig_649756.4	Anaerostipes hadrus	Anaerostipes	Anaerostipes
fig_411490.6	Anaerostipes caccae DSM 14662	Anaerostipes	Anaerostipes
fig_649757.3	Anaerostipes hadrus DSM 3319	Anaerostipes	Anaerostipes
fig_649756.3	Anaerostipes hadrus strain PEL 85	Anaerostipes	Anaerostipes
fig_665937.3	Anaerostipes sp. 3_2_56FAA	Anaerostipes	Anaerostipes
fig_245018.3	butyrate-producing bacterium SSC/2	Anaerostipes	Anaerostipes
fig_1697786.3	Clostridia bacterium UC5.1-2E1	Anaerostipes	Anaerostipes
fig_1232447.3	Clostridiales bacterium VE202-09	Anaerostipes	Anaerostipes
fig_411484.7	Clostridium sp. SS2/1	Anaerostipes	Anaerostipes
fig_658089.3	Lachnospiraceae bacterium 5_1_63FAA	Anaerostipes	Anaerostipes
fig_169435.4	Anaerotruncus colihominis	Anaerotruncus	Anaerotruncus
fig_445972.6	Anaerotruncus colihominis DSM 17241	Anaerotruncus	Anaerotruncus
fig_1235835.3	Anaerotruncus sp. G3(2012)	Anaerotruncus	Anaerotruncus
fig_1232443.3	Clostridiales bacterium VE202-13	Anaerotruncus	Anaerotruncus
fig_1120998.3	Anaerovorax odorimutans DSM 5092	Anaerovorax	Anaerovorax
fig_1736539.3	Angustibacter sp. Root456	Angustibacter	Angustibacter
fig_1538295.3	Aquabacterium sp. NJ1	Aquabacterium	Aquabacterium
fig_1121017.3	Arsenicicoccus bolidensis DSM 15745	Arsenicicoccus	Arsenicicoccus
fig_1658671.3	Arsenicicoccus sp. oral taxon 190 strain F0371	Arsenicicoccus	Arsenicicoccus
fig_198107.6	Azoarcus sp. CIB	Azoarcus	Azoarcus
fig_748247.4	Azoarcus sp. KH32C	Azoarcus	Azoarcus
fig_1261621.3	Azoarcus toluclasticus ATCC 700605	Azoarcus	Azoarcus
fig_1236954.3	Bacillus mannanilyticus JCM 10596	Bacillus	Bacillus
fig_1348654.3	Bacillus niacini NBRC 15566	Bacillus	Bacillus
fig_1449046.3	Bacillus sp. UNC41MFS5	Bacillus	Bacillus
fig_1380347.4	Geodermatophilaceae bacterium URHB0048	Blastococcus	Blastococcus
fig_1121114.4	Blautia producta ATCC 27340	Blautia	Blautia
fig_1121114.7	Blautia producta ATCC 27340	Blautia	Blautia
fig_29522.4	Brachyspira aalborgi	Brachyspira	Brachyspira
fig_1408430.3	Brachyspira alvinipulli ATCC 51933	Brachyspira	Brachyspira
fig_1289135.4	Brachyspira hampsonii 30446	Brachyspira	Brachyspira
fig_1287056.3	Brachyspira hampsonii 30599	Brachyspira	Brachyspira
fig_1266923.3	Brachyspira hyodysenteriae ATCC 27164	Brachyspira	Brachyspira
fig_159.68	Brachyspira hyodysenteriae strain 865	Brachyspira	Brachyspira
fig_159.67	Brachyspira hyodysenteriae strain B204	Brachyspira	Brachyspira
fig_159.71	Brachyspira hyodysenteriae strain B6933	Brachyspira	Brachyspira
fig_159.66	Brachyspira hyodysenteriae strain B78	Brachyspira	Brachyspira
fig_159.59	Brachyspira hyodysenteriae strain B8044	Brachyspira	Brachyspira
fig_159.58	Brachyspira hyodysenteriae strain FM88.90	Brachyspira	Brachyspira
fig_159.70	Brachyspira hyodysenteriae strain FMV89.3323	Brachyspira	Brachyspira
fig_159.65	Brachyspira hyodysenteriae strain G21	Brachyspira	Brachyspira
fig_159.64	Brachyspira hyodysenteriae strain G44	Brachyspira	Brachyspira
fig_159.63	Brachyspira hyodysenteriae strain NSW15	Brachyspira	Brachyspira
fig_159.62	Brachyspira hyodysenteriae strain NSW5	Brachyspira	Brachyspira
fig_159.69	Brachyspira hyodysenteriae strain NX	Brachyspira	Brachyspira
fig_159.57	Brachyspira hyodysenteriae strain Q17	Brachyspira	Brachyspira
fig_159.56	Brachyspira hyodysenteriae strain ST190	Brachyspira	Brachyspira
fig_159.55	Brachyspira hyodysenteriae strain ST195	Brachyspira	Brachyspira
fig_159.54	Brachyspira hyodysenteriae strain ST210	Brachyspira	Brachyspira
fig_159.61	Brachyspira hyodysenteriae strain ST265	Brachyspira	Brachyspira
fig_159.60	Brachyspira hyodysenteriae strain Vic2	Brachyspira	Brachyspira
fig_159.53	Brachyspira hyodysenteriae strain WA100	Brachyspira	Brachyspira
fig_565034.3	Brachyspira hyodysenteriae WA1	Brachyspira	Brachyspira
fig_1267004.3	Brachyspira innocens ATCC 29796	Brachyspira	Brachyspira
fig_1045858.4	Brachyspira intermedia PWS/A	Brachyspira	Brachyspira
fig_526224.6	Brachyspira murdochii DSM 12563	Brachyspira	Brachyspira
fig_759914.5	Brachyspira pilosicoli 95/1000	Brachyspira	Brachyspira
fig_1133568.3	Brachyspira pilosicoli B2904	Brachyspira	Brachyspira
fig_1042417.4	Brachyspira pilosicoli P43/6/78	Brachyspira	Brachyspira
fig_1161918.5	Brachyspira pilosicoli WesB	Brachyspira	Brachyspira
fig_381802.4	Brachyspira suanatina strain AN4859/03	Brachyspira	Brachyspira
fig_1203606.4	Butyricicoccus pullicaecorum 1.2	Butyricicoccus	Butyricicoccus
fig_1697794.3	Clostridia bacterium UC5.1-1D1	Butyricicoccus	Butyricicoccus
fig_1408437.3	Eubacterium desmolans ATCC 43058	Butyricicoccus	Butyricicoccus
fig_1121129.3	Butyricimonas synergistica DSM 23225	Butyricimonas	Butyricimonas
fig_1121130.3	Butyricimonas virosa DSM 23226	Butyricimonas	Butyricimonas
fig_1459803.3	Porphyromonadaceae bacterium OUH 308042	Butyricimonas	Butyricimonas
fig_1520831.3	Porphyromonadaceae bacterium OUH 334697 | 1520831.3	Butyricimonas	Butyricimonas
fig_1720195.3	Sanguibacteroides sp. GM7	Butyricimonas	Butyricimonas
fig_1280697.3	Butyrivibrio fibrisolvens AB2020	Butyrivibrio	Butyrivibrio
fig_1280700.3	Butyrivibrio fibrisolvens FE2007	Butyrivibrio	Butyrivibrio
fig_1280703.3	Butyrivibrio fibrisolvens MD2001	Butyrivibrio	Butyrivibrio
fig_1280696.3	Butyrivibrio fibrisolvens ND3005	Butyrivibrio	Butyrivibrio
fig_1280699.3	Butyrivibrio fibrisolvens WTE3004	Butyrivibrio	Butyrivibrio
fig_1280687.3	Butyrivibrio fibrisolvens YRB2005	Butyrivibrio	Butyrivibrio
fig_877422.3	Butyrivibrio hungatei NK4A153	Butyrivibrio	Butyrivibrio
fig_515622.3	Butyrivibrio proteoclasticus B316	Butyrivibrio	Butyrivibrio
fig_1408431.3	Butyrivibrio proteoclasticus FD2007	Butyrivibrio	Butyrivibrio
fig_1410650.3	Butyrivibrio proteoclasticus P6B7	Butyrivibrio	Butyrivibrio
fig_1280672.3	Butyrivibrio sp. AC2005	Butyrivibrio	Butyrivibrio
fig_1280670.3	Butyrivibrio sp. AD3002	Butyrivibrio	Butyrivibrio
fig_1496722.3	Butyrivibrio sp. AE2005	Butyrivibrio	Butyrivibrio
fig_1280663.3	Butyrivibrio sp. AE2015	Butyrivibrio	Butyrivibrio
fig_1496721.3	Butyrivibrio sp. AE3003	Butyrivibrio	Butyrivibrio
fig_1506994.3	Butyrivibrio sp. AE3004	Butyrivibrio	Butyrivibrio
fig_1280673.3	Butyrivibrio sp. AE3006	Butyrivibrio	Butyrivibrio
fig_1280666.3	Butyrivibrio sp. AE3009	Butyrivibrio	Butyrivibrio
fig_1280671.3	Butyrivibrio sp. FC2001	Butyrivibrio	Butyrivibrio
fig_1280684.3	Butyrivibrio sp. FCS006	Butyrivibrio	Butyrivibrio
fig_1408304.3	Butyrivibrio sp. FCS014	Butyrivibrio	Butyrivibrio
fig_1408305.3	Butyrivibrio sp. LB2008	Butyrivibrio	Butyrivibrio
fig_1280680.3	Butyrivibrio sp. LC3010	Butyrivibrio	Butyrivibrio
fig_1280678.3	Butyrivibrio sp. MB2005	Butyrivibrio	Butyrivibrio
fig_1280686.3	Butyrivibrio sp. MC2013	Butyrivibrio	Butyrivibrio
fig_1408306.3	Butyrivibrio sp. MC2021	Butyrivibrio	Butyrivibrio
fig_1410610.3	Butyrivibrio sp. NC2002	Butyrivibrio	Butyrivibrio
fig_1280683.3	Butyrivibrio sp. NC2007	Butyrivibrio	Butyrivibrio
fig_1280685.3	Butyrivibrio sp. NC3005	Butyrivibrio	Butyrivibrio
fig_1280667.3	Butyrivibrio sp. VCB2001	Butyrivibrio	Butyrivibrio
fig_1280679.3	Butyrivibrio sp. VCB2006	Butyrivibrio	Butyrivibrio
fig_1280664.3	Butyrivibrio sp. VCD2006	Butyrivibrio	Butyrivibrio
fig_1280681.3	Butyrivibrio sp. WCD2001	Butyrivibrio	Butyrivibrio
fig_1280676.3	Butyrivibrio sp. WCD3002	Butyrivibrio	Butyrivibrio
fig_1410611.3	Butyrivibrio sp. WCE2006	Butyrivibrio	Butyrivibrio
fig_1280682.3	Butyrivibrio sp. XBB1001	Butyrivibrio	Butyrivibrio
fig_1280665.3	Butyrivibrio sp. XPD2002	Butyrivibrio	Butyrivibrio
fig_1280668.3	Butyrivibrio sp. XPD2006	Butyrivibrio	Butyrivibrio
fig_511680.4	Butyrivibrio crossotus DSM 2876	Butyrivibrio	Butyrivibrio
fig_657324.3	Butyrivibrio fibrisolvens 16/4	Butyrivibrio	Butyrivibrio
fig_911092.3	Caldanaerobacter subterraneus	Caldanaerobacter	Caldanaerobacter
fig_1388761.3	Caldanaerobacter subterraneus subsp. yonseiensis KB-1	Caldanaerobacter	Caldanaerobacter
fig_391606.3	Carboxydibrachium pacificum DSM 12653	Caldanaerobacter	Caldanaerobacter
fig_273068.5	Thermoanaerobacter tengcongensis MB4	Caldanaerobacter	Caldanaerobacter
fig_880073.4	Caldithrix abyssi DSM 13497	Caldithrix	Caldithrix
fig_857293.11	Caloramator australicus RC3	Caloramator	Caloramator
fig_908809.3	Caloramator mitchellensis strain VF08	Caloramator	Caloramator
fig_1031288.3	Caloramator sp. ALD01	Caloramator	Caloramator
fig_941824.4	Thermobrachium celere DSM 8682	Caloramator	Caloramator
fig_1156417.3	Caloranaerobacter azorensis H53214	Caloranaerobacter	Caloranaerobacter
fig_1302151.3	Caloranaerobacter sp. TR13	Caloranaerobacter	Caloranaerobacter
fig_1119529.5	Carboxydothermus ferrireducens DSM 11255	Carboxydothermus	Carboxydothermus
fig_246194.6	Carboxydothermus hydrogenoformans Z-2901	Carboxydothermus	Carboxydothermus
fig_1121272.3	Catelliglobosispora koreensis DSM 44566	Catelliglobosispora	Catelliglobosispora
fig_33876.3	Catenuloplanes japonicus strain NRRL B-16061	Catenuloplanes	Catenuloplanes
fig_1319815.3	Cetobacterium somerae ATCC BAA-474	Cetobacterium	Cetobacterium
fig_1340502.3	Cetobacterium sp. ZWU0022	Cetobacterium	Cetobacterium
fig_1192034.3	Chondromyces apiculatus DSM 436	Chondromyces	Chondromyces
fig_1218103.5	Chryseobacterium indologenes NBRC 14944	Chryseobacterium	Chryseobacterium
fig_253.12	Chryseobacterium indologenes strain mars15	Chryseobacterium	Chryseobacterium
fig_1500282.3	Chryseobacterium sp. CF365	Chryseobacterium	Chryseobacterium
fig_1500289.3	Chryseobacterium sp. OV705	Chryseobacterium	Chryseobacterium
fig_1340435.4	Chryseobacterium sp. UNC8MFCol	Chryseobacterium	Chryseobacterium
fig_1500292.3	Chryseobacterium sp. YR459	Chryseobacterium	Chryseobacterium
fig_118005.9	Chrysiogenes arsenatis DSM 11915	Chrysiogenes	Chrysiogenes
fig_1121289.3	Clostridiisalibacter paucivorans DSM 22131	Clostridiisalibacter	Clostridiisalibacter
fig_1509.31	Clostridium sporogenes strain PA 3679	Clostridium sensu stricto	Clostridium sensu stricto
fig_1509.34	Clostridium sporogenes strain PA 3679	Clostridium sensu stricto	Clostridium sensu stricto
fig_1509.35	Clostridium sporogenes strain PA 3679	Clostridium sensu stricto	Clostridium sensu stricto
fig_1509.36	Clostridium sporogenes strain PA 3679	Clostridium sensu stricto	Clostridium sensu stricto
fig_1509.37	Clostridium sporogenes strain PA 3679	Clostridium sensu stricto	Clostridium sensu stricto
fig_1509.38	Clostridium sporogenes strain PA 3679	Clostridium sensu stricto	Clostridium sensu stricto
fig_1509.33	Clostridium sporogenes strain PA 3679	Clostridium sensu stricto	Clostridium sensu stricto
fig_1509.32	Clostridium sporogenes strain PA 3679	Clostridium sensu stricto	Clostridium sensu stricto
fig_84024.4	Clostridium disporicum	Clostridium sensu stricto	Clostridium sensu stricto
fig_84024.6	Clostridium disporicum	Clostridium sensu stricto	Clostridium sensu stricto
fig_84024.5	Clostridium disporicum	Clostridium sensu stricto	Clostridium sensu stricto
fig_1262449.7	Clostridium pasteurianum DSM 525 = ATCC 6013	Clostridium sensu stricto	Clostridium sensu stricto
fig_1262449.8	Clostridium pasteurianum DSM 525 = ATCC 6013	Clostridium sensu stricto	Clostridium sensu stricto
fig_1262449.5	Clostridium pasteurianum DSM 525 = ATCC 6013	Clostridium sensu stricto	Clostridium sensu stricto
fig_1561.29	Clostridium baratii	Clostridium sensu stricto	Clostridium sensu stricto
fig_1561.30	Clostridium baratii	Clostridium sensu stricto	Clostridium sensu stricto
fig_1491.445	Clostridium botulinum strain ATCC 7949	Clostridium sensu stricto	Clostridium sensu stricto
fig_1491.414	Clostridium botulinum strain ATCC 7949	Clostridium sensu stricto	Clostridium sensu stricto
fig_1491.443	Clostridium botulinum strain ATCC 9564	Clostridium sensu stricto	Clostridium sensu stricto
fig_1491.509	Clostridium botulinum strain ATCC 9564	Clostridium sensu stricto	Clostridium sensu stricto
fig_1491.508	Clostridium botulinum strain Walls 8G	Clostridium sensu stricto	Clostridium sensu stricto
fig_1491.420	Clostridium botulinum strain Walls 8G	Clostridium sensu stricto	Clostridium sensu stricto
fig_536227.13	Clostridium carboxidivorans P7	Clostridium sensu stricto	Clostridium sensu stricto
fig_536227.3	Clostridium carboxidivorans P7	Clostridium sensu stricto	Clostridium sensu stricto
fig_332101.3	Clostridium drakei strain SL1	Clostridium sensu stricto	Clostridium sensu stricto
fig_332101.4	Clostridium drakei strain SL1	Clostridium sensu stricto	Clostridium sensu stricto
fig_29363.3	Clostridium paraputrificum	Clostridium sensu stricto	Clostridium sensu stricto
fig_29363.4	Clostridium paraputrificum	Clostridium sensu stricto	Clostridium sensu stricto
fig_1499684.3	Clostridium sp. CL-2	Clostridium sensu stricto	Clostridium sensu stricto
fig_1499684.4	Clostridium sp. CL-2	Clostridium sensu stricto	Clostridium sensu stricto
fig_1499683.4	Clostridium sp. CL-6	Clostridium sensu stricto	Clostridium sensu stricto
fig_1499683.3	Clostridium sp. CL-6	Clostridium sensu stricto	Clostridium sensu stricto
fig_1499689.3	Clostridium sp. LF2	Clostridium sensu stricto	Clostridium sensu stricto
fig_1499689.4	Clostridium sp. LF2	Clostridium sensu stricto	Clostridium sensu stricto
fig_1509.39	Clostridium sporogenes strain DSM 795	Clostridium sensu stricto	Clostridium sensu stricto
fig_1509.5	Clostridium sporogenes strain DSM 795	Clostridium sensu stricto	Clostridium sensu stricto
fig_1267.4	ClostridiumVentriculi strain strains 14 and 17	Clostridium sensu stricto	Clostridium sensu stricto
fig_1267.5	ClostridiumVentriculi strain strains 14 and 17	Clostridium sensu stricto	Clostridium sensu stricto
fig_1211817.3	Candidatus Clostridium anorexicamassiliense AP5	Clostridium sensu stricto	Clostridium sensu stricto
fig_1650662.3	Clostridiaceae bacterium mt10	Clostridium sensu stricto	Clostridium sensu stricto
fig_1321778.3	Clostridiales bacterium oral taxon 876 str. F0540	Clostridium sensu stricto	Clostridium sensu stricto
fig_272562.8	Clostridium acetobutylicum ATCC 824	Clostridium sensu stricto	Clostridium sensu stricto
fig_991791.3	Clostridium acetobutylicum DSM 1731	Clostridium sensu stricto	Clostridium sensu stricto
fig_863638.3	Clostridium acetobutylicum EA 2018	Clostridium sensu stricto	Clostridium sensu stricto
fig_1488.5	Clostridium acetobutylicum GXAS18-1	Clostridium sensu stricto	Clostridium sensu stricto
fig_1121293.3	Clostridium akagii DSM 12554	Clostridium sensu stricto	Clostridium sensu stricto
fig_37659.3	Clostridium algidicarnis strain B3	Clostridium sensu stricto	Clostridium sensu stricto
fig_545243.4	Clostridium arbusti SL206	Clostridium sensu stricto	Clostridium sensu stricto
fig_1418104.5	Clostridium argentinense CDC 2741	Clostridium sensu stricto	Clostridium sensu stricto
fig_1415775.6	Clostridium baratii str. Sullivan	Clostridium sensu stricto	Clostridium sensu stricto
fig_1561.27	Clostridium baratii strain 771-14	Clostridium sensu stricto	Clostridium sensu stricto
fig_1561.28	Clostridium baratii strain XCM	Clostridium sensu stricto	Clostridium sensu stricto
fig_1520.6	Clostridium beijerinckii 59B	Clostridium sensu stricto	Clostridium sensu stricto
fig_1202535.3	Clostridium beijerinckii AAU1	Clostridium sensu stricto	Clostridium sensu stricto
fig_864803.3	Clostridium beijerinckii ATCC 35702 SA-1	Clostridium sensu stricto	Clostridium sensu stricto
fig_1200349.3	Clostridium beijerinckii G117	Clostridium sensu stricto	Clostridium sensu stricto
fig_1410652.3	Clostridium beijerinckii HUN142	Clostridium sensu stricto	Clostridium sensu stricto
fig_290402.41	Clostridium beijerinckii NCIMB 8052	Clostridium sensu stricto	Clostridium sensu stricto
fig_1491.356	Clostridium botulinum 111	Clostridium sensu stricto	Clostridium sensu stricto
fig_1415774.5	Clostridium botulinum 202F	Clostridium sensu stricto	Clostridium sensu stricto
fig_1491.353	Clostridium botulinum 277-00	Clostridium sensu stricto	Clostridium sensu stricto
fig_441770.6	Clostridium botulinum A str. ATCC 19397	Clostridium sensu stricto	Clostridium sensu stricto
fig_413999.7	Clostridium botulinum A str. ATCC 3502	Clostridium sensu stricto	Clostridium sensu stricto
fig_441771.6	Clostridium botulinum A str. Hall	Clostridium sensu stricto	Clostridium sensu stricto
fig_1302421.3	Clostridium botulinum A1 str. CFSAN002368	Clostridium sensu stricto	Clostridium sensu stricto
fig_536232.3	Clostridium botulinum A2 str. Kyoto	Clostridium sensu stricto	Clostridium sensu stricto
fig_1379740.4	Clostridium botulinum A2B3 87	Clostridium sensu stricto	Clostridium sensu stricto
fig_498214.7	Clostridium botulinum A3 str. Loch Maree	Clostridium sensu stricto	Clostridium sensu stricto
fig_1248417.3	Clostridium botulinum Af84	Clostridium sensu stricto	Clostridium sensu stricto
fig_508765.6	Clostridium botulinum B str. Eklund 17B	Clostridium sensu stricto	Clostridium sensu stricto
fig_1407017.3	Clostridium botulinum B str. Osaka05	Clostridium sensu stricto	Clostridium sensu stricto
fig_498213.7	Clostridium botulinum B1 str. Okra	Clostridium sensu stricto	Clostridium sensu stricto
fig_1379739.3	Clostridium botulinum B2 450	Clostridium sensu stricto	Clostridium sensu stricto
fig_515621.3	Clostridium botulinum Ba4 str. 657	Clostridium sensu stricto	Clostridium sensu stricto
fig_445336.4	Clostridium botulinum Bf	Clostridium sensu stricto	Clostridium sensu stricto
fig_929506.3	Clostridium botulinum BKT015925	Clostridium sensu stricto	Clostridium sensu stricto
fig_929507.3	Clostridium botulinum BKT028387	Clostridium sensu stricto	Clostridium sensu stricto
fig_445337.5	Clostridium botulinum C str. Eklund	Clostridium sensu stricto	Clostridium sensu stricto
fig_1443125.3	Clostridium botulinum C/D str. BKT12695	Clostridium sensu stricto	Clostridium sensu stricto
fig_1443127.3	Clostridium botulinum C/D str. BKT2873	Clostridium sensu stricto	Clostridium sensu stricto
fig_1443124.3	Clostridium botulinum C/D str. BKT75002	Clostridium sensu stricto	Clostridium sensu stricto
fig_1443128.3	Clostridium botulinum C/D str. DC5	Clostridium sensu stricto	Clostridium sensu stricto
fig_1443126.3	Clostridium botulinum C/D str. It1	Clostridium sensu stricto	Clostridium sensu stricto
fig_1440058.3	Clostridium botulinum C/D str. Sp77	Clostridium sensu stricto	Clostridium sensu stricto
fig_1289590.3	Clostridium botulinum CB11/1-1	Clostridium sensu stricto	Clostridium sensu stricto
fig_1408283.5	Clostridium botulinum CDC_1436	Clostridium sensu stricto	Clostridium sensu stricto
fig_1408285.4	Clostridium botulinum CDC_297	Clostridium sensu stricto	Clostridium sensu stricto
fig_1435055.3	Clostridium botulinum CDC54075	Clostridium sensu stricto	Clostridium sensu stricto
fig_1435054.3	Clostridium botulinum CDC54085	Clostridium sensu stricto	Clostridium sensu stricto
fig_1435052.3	Clostridium botulinum CDC54088	Clostridium sensu stricto	Clostridium sensu stricto
fig_1221327.3	Clostridium botulinum CDC66177	Clostridium sensu stricto	Clostridium sensu stricto
fig_1232189.3	Clostridium botulinum CFSAN001627	Clostridium sensu stricto	Clostridium sensu stricto
fig_1232188.3	Clostridium botulinum CFSAN001628	Clostridium sensu stricto	Clostridium sensu stricto
fig_1302425.3	Clostridium botulinum CFSAN002367	Clostridium sensu stricto	Clostridium sensu stricto
fig_1491.351	Clostridium botulinum CFSAN024410	Clostridium sensu stricto	Clostridium sensu stricto
fig_1443117.3	Clostridium botulinum D str. 16868	Clostridium sensu stricto	Clostridium sensu stricto
fig_592027.3	Clostridium botulinum D str. 1873	Clostridium sensu stricto	Clostridium sensu stricto
fig_1443116.3	Clostridium botulinum D str. CCUG 7971	Clostridium sensu stricto	Clostridium sensu stricto
fig_536233.3	Clostridium botulinum E1 str. 'BoNT E Beluga'	Clostridium sensu stricto	Clostridium sensu stricto
fig_508767.5	Clostridium botulinum E3 str. Alaska E43	Clostridium sensu stricto	Clostridium sensu stricto
fig_758678.3	Clostridium botulinum F str. 230613	Clostridium sensu stricto	Clostridium sensu stricto
fig_441772.13	Clostridium botulinum F str. Langeland	Clostridium sensu stricto	Clostridium sensu stricto
fig_941968.4	Clostridium botulinum H04402 065	Clostridium sensu stricto	Clostridium sensu stricto
fig_1491.352	Clostridium botulinum NCTC 11219	Clostridium sensu stricto	Clostridium sensu stricto
fig_445335.4	Clostridium botulinum NCTC 2916	Clostridium sensu stricto	Clostridium sensu stricto
fig_1491.354	Clostridium botulinum NCTC 8266	Clostridium sensu stricto	Clostridium sensu stricto
fig_1491.355	Clostridium botulinum NCTC 8550	Clostridium sensu stricto	Clostridium sensu stricto
fig_1408284.5	Clostridium botulinum Prevot_594	Clostridium sensu stricto	Clostridium sensu stricto
fig_1491.428	Clostridium botulinum strain 12LNR10-CD	Clostridium sensu stricto	Clostridium sensu stricto
fig_1491.430	Clostridium botulinum strain 12LNR13-CD	Clostridium sensu stricto	Clostridium sensu stricto
fig_1491.425	Clostridium botulinum strain 12LNRI-CD	Clostridium sensu stricto	Clostridium sensu stricto
fig_1491.487	Clostridium botulinum strain 211	Clostridium sensu stricto	Clostridium sensu stricto
fig_1491.429	Clostridium botulinum strain 29401-CD	Clostridium sensu stricto	Clostridium sensu stricto
fig_1491.427	Clostridium botulinum strain 38028-CD	Clostridium sensu stricto	Clostridium sensu stricto
fig_1491.424	Clostridium botulinum strain 43243-CD	Clostridium sensu stricto	Clostridium sensu stricto
fig_1491.435	Clostridium botulinum strain 47295-DC	Clostridium sensu stricto	Clostridium sensu stricto
fig_1491.426	Clostridium botulinum strain 48212-CD	Clostridium sensu stricto	Clostridium sensu stricto
fig_1491.433	Clostridium botulinum strain 49511-CD	Clostridium sensu stricto	Clostridium sensu stricto
fig_1491.432	Clostridium botulinum strain 50867-CD	Clostridium sensu stricto	Clostridium sensu stricto
fig_1491.434	Clostridium botulinum strain 51714-DC	Clostridium sensu stricto	Clostridium sensu stricto
fig_1491.431	Clostridium botulinum strain 55741-CD	Clostridium sensu stricto	Clostridium sensu stricto
fig_1491.439	Clostridium botulinum strain 58272-CD	Clostridium sensu stricto	Clostridium sensu stricto
fig_1491.440	Clostridium botulinum strain 58752-CD	Clostridium sensu stricto	Clostridium sensu stricto
fig_1491.423	Clostridium botulinum strain 66_CBOT	Clostridium sensu stricto	Clostridium sensu stricto
fig_1491.436	Clostridium botulinum strain 69285-CD	Clostridium sensu stricto	Clostridium sensu stricto
fig_1491.422	Clostridium botulinum strain 713_CBOT	Clostridium sensu stricto	Clostridium sensu stricto
fig_1491.437	Clostridium botulinum strain 71840-CD	Clostridium sensu stricto	Clostridium sensu stricto
fig_1491.510	Clostridium botulinum strain AM1195	Clostridium sensu stricto	Clostridium sensu stricto
fig_1491.511	Clostridium botulinum strain AM1295	Clostridium sensu stricto	Clostridium sensu stricto
fig_1491.512	Clostridium botulinum strain AM370	Clostridium sensu stricto	Clostridium sensu stricto
fig_1491.513	Clostridium botulinum strain AM553	Clostridium sensu stricto	Clostridium sensu stricto
fig_1491.488	Clostridium botulinum strain An436	Clostridium sensu stricto	Clostridium sensu stricto
fig_1491.446	Clostridium botulinum strain ATCC 17786	Clostridium sensu stricto	Clostridium sensu stricto
fig_1491.441	Clostridium botulinum strain ATCC 17843	Clostridium sensu stricto	Clostridium sensu stricto
fig_1491.486	Clostridium botulinum strain ATCC 17843 (B5)	Clostridium sensu stricto	Clostridium sensu stricto
fig_1491.444	Clostridium botulinum strain ATCC 17862	Clostridium sensu stricto	Clostridium sensu stricto
fig_1491.442	Clostridium botulinum strain ATCC 23387	Clostridium sensu stricto	Clostridium sensu stricto
fig_1491.447	Clostridium botulinum strain ATCC 25763	Clostridium sensu stricto	Clostridium sensu stricto
fig_1491.490	Clostridium botulinum strain ATCC 449	Clostridium sensu stricto	Clostridium sensu stricto
fig_1491.410	Clostridium botulinum strain ATCC 51387	Clostridium sensu stricto	Clostridium sensu stricto
fig_1491.485	Clostridium botulinum strain CDC 1744	Clostridium sensu stricto	Clostridium sensu stricto
fig_1491.505	Clostridium botulinum strain CDC 5247	Clostridium sensu stricto	Clostridium sensu stricto
fig_1491.502	Clostridium botulinum strain CDC 795	Clostridium sensu stricto	Clostridium sensu stricto
fig_1491.503	Clostridium botulinum strain CDC KA-95B	Clostridium sensu stricto	Clostridium sensu stricto
fig_1491.402	Clostridium botulinum strain CDC28012	Clostridium sensu stricto	Clostridium sensu stricto
fig_1491.395	Clostridium botulinum strain CDC28023	Clostridium sensu stricto	Clostridium sensu stricto
fig_1491.403	Clostridium botulinum strain CDC33702	Clostridium sensu stricto	Clostridium sensu stricto
fig_1491.404	Clostridium botulinum strain CDC37457	Clostridium sensu stricto	Clostridium sensu stricto
fig_1491.393	Clostridium botulinum strain CDC37461	Clostridium sensu stricto	Clostridium sensu stricto
fig_1491.407	Clostridium botulinum strain CDC42961	Clostridium sensu stricto	Clostridium sensu stricto
fig_1491.394	Clostridium botulinum strain CDC48719	Clostridium sensu stricto	Clostridium sensu stricto
fig_1491.397	Clostridium botulinum strain CDC48761	Clostridium sensu stricto	Clostridium sensu stricto
fig_1491.399	Clostridium botulinum strain CDC52298	Clostridium sensu stricto	Clostridium sensu stricto
fig_1491.40	Clostridium botulinum strain CDC66088	Clostridium sensu stricto	Clostridium sensu stricto
fig_1491.401	Clostridium botulinum strain CDC66089	Clostridium sensu stricto	Clostridium sensu stricto
fig_1491.416	Clostridium botulinum strain CDC68016	Clostridium sensu stricto	Clostridium sensu stricto
fig_1491.409	Clostridium botulinum strain DB-2	Clostridium sensu stricto	Clostridium sensu stricto
fig_1491.491	Clostridium botulinum strain Hall 183	Clostridium sensu stricto	Clostridium sensu stricto
fig_1491.492	Clostridium botulinum strain Hall 4834	Clostridium sensu stricto	Clostridium sensu stricto
fig_1491.499	Clostridium botulinum strain Hall 80	Clostridium sensu stricto	Clostridium sensu stricto
fig_1491.495	Clostridium botulinum strain Hall 8388A	Clostridium sensu stricto	Clostridium sensu stricto
fig_1491.493	Clostridium botulinum strain Hall 8857Ab	Clostridium sensu stricto	Clostridium sensu stricto
fig_1491.514	Clostridium botulinum strain K15	Clostridium sensu stricto	Clostridium sensu stricto
fig_1491.515	Clostridium botulinum strain K3	Clostridium sensu stricto	Clostridium sensu stricto
fig_1491.408	Clostridium botulinum strain KAPB-3	Clostridium sensu stricto	Clostridium sensu stricto
fig_1491.494	Clostridium botulinum strain KF Meyer 126	Clostridium sensu stricto	Clostridium sensu stricto
fig_1491.50	Clostridium botulinum strain KF Meyer 33	Clostridium sensu stricto	Clostridium sensu stricto
fig_1491.504	Clostridium botulinum strain L-572	Clostridium sensu stricto	Clostridium sensu stricto
fig_1491.438	Clostridium botulinum strain LNC5-DC	Clostridium sensu stricto	Clostridium sensu stricto
fig_1491.516	Clostridium botulinum strain Mauritius	Clostridium sensu stricto	Clostridium sensu stricto
fig_1491.501	Clostridium botulinum strain McClung 844	Clostridium sensu stricto	Clostridium sensu stricto
fig_1491.498	Clostridium botulinum strain Prevot 697B	Clostridium sensu stricto	Clostridium sensu stricto
fig_1491.496	Clostridium botulinum strain Prevot 910	Clostridium sensu stricto	Clostridium sensu stricto
fig_1491.497	Clostridium botulinum strain Prevot Dewping	Clostridium sensu stricto	Clostridium sensu stricto
fig_1491.506	Clostridium botulinum strain Prevot Ped 1	Clostridium sensu stricto	Clostridium sensu stricto
fig_1491.507	Clostridium botulinum strain Prevot R81-3A	Clostridium sensu stricto	Clostridium sensu stricto
fig_1491.417	Clostridium botulinum strain Prevot1662	Clostridium sensu stricto	Clostridium sensu stricto
fig_1491.413	Clostridium botulinum strain Prevot25NCASE	Clostridium sensu stricto	Clostridium sensu stricto
fig_1491.539	Clostridium botulinum strain SU0634	Clostridium sensu stricto	Clostridium sensu stricto
fig_1491.541	Clostridium botulinum strain SU0635W	Clostridium sensu stricto	Clostridium sensu stricto
fig_1491.540	Clostridium botulinum strain SU0729	Clostridium sensu stricto	Clostridium sensu stricto
fig_1491.535	Clostridium botulinum strain SU0801	Clostridium sensu stricto	Clostridium sensu stricto
fig_1491.536	Clostridium botulinum strain SU0807	Clostridium sensu stricto	Clostridium sensu stricto
fig_1491.533	Clostridium botulinum strain SU0945	Clostridium sensu stricto	Clostridium sensu stricto
fig_1491.538	Clostridium botulinum strain SU0994	Clostridium sensu stricto	Clostridium sensu stricto
fig_1491.537	Clostridium botulinum strain SU0998	Clostridium sensu stricto	Clostridium sensu stricto
fig_1491.528	Clostridium botulinum strain SU1054	Clostridium sensu stricto	Clostridium sensu stricto
fig_1491.530	Clostridium botulinum strain SU1064	Clostridium sensu stricto	Clostridium sensu stricto
fig_1491.529	Clostridium botulinum strain SU1072	Clostridium sensu stricto	Clostridium sensu stricto
fig_1491.532	Clostridium botulinum strain SU1074	Clostridium sensu stricto	Clostridium sensu stricto
fig_1491.534	Clostridium botulinum strain SU1112	Clostridium sensu stricto	Clostridium sensu stricto
fig_1491.531	Clostridium botulinum strain SU1169	Clostridium sensu stricto	Clostridium sensu stricto
fig_1491.526	Clostridium botulinum strain SU1259	Clostridium sensu stricto	Clostridium sensu stricto
fig_1491.520	Clostridium botulinum strain SU1274	Clostridium sensu stricto	Clostridium sensu stricto
fig_1491.523	Clostridium botulinum strain SU1275	Clostridium sensu stricto	Clostridium sensu stricto
fig_1491.525	Clostridium botulinum strain SU1304	Clostridium sensu stricto	Clostridium sensu stricto
fig_1491.518	Clostridium botulinum strain SU1306	Clostridium sensu stricto	Clostridium sensu stricto
fig_1491.519	Clostridium botulinum strain SU1575NT	Clostridium sensu stricto	Clostridium sensu stricto
fig_1491.522	Clostridium botulinum strain SU1887	Clostridium sensu stricto	Clostridium sensu stricto
fig_1491.527	Clostridium botulinum strain SU1891	Clostridium sensu stricto	Clostridium sensu stricto
fig_1491.521	Clostridium botulinum strain SU1917	Clostridium sensu stricto	Clostridium sensu stricto
fig_1491.524	Clostridium botulinum strain SU1934	Clostridium sensu stricto	Clostridium sensu stricto
fig_1491.517	Clostridium botulinum strain SU1937	Clostridium sensu stricto	Clostridium sensu stricto
fig_1491.489	Clostridium botulinum strain VPI 7124	Clostridium sensu stricto	Clostridium sensu stricto
fig_929508.3	Clostridium botulinum V891	Clostridium sensu stricto	Clostridium sensu stricto
fig_1492.49	Clostridium butyricum	Clostridium sensu stricto	Clostridium sensu stricto
fig_447214.4	Clostridium butyricum 5521	Clostridium sensu stricto	Clostridium sensu stricto
fig_997898.4	Clostridium butyricum 60E.3	Clostridium sensu stricto	Clostridium sensu stricto
fig_1280693.3	Clostridium butyricum AGR2140	Clostridium sensu stricto	Clostridium sensu stricto
fig_1321950.3	Clostridium butyricum CWBI1009	Clostridium sensu stricto	Clostridium sensu stricto
fig_1306409.3	Clostridium butyricum DKU-01	Clostridium sensu stricto	Clostridium sensu stricto
fig_1403941.3	Clostridium butyricum DORA_1	Clostridium sensu stricto	Clostridium sensu stricto
fig_1316931.3	Clostridium butyricum DSM 10702	Clostridium sensu stricto	Clostridium sensu stricto
fig_632245.3	Clostridium butyricum E4 str. BoNT E BL5262	Clostridium sensu stricto	Clostridium sensu stricto
fig_1492.17	Clostridium butyricum NOR 33234	Clostridium sensu stricto	Clostridium sensu stricto
fig_1492.45	Clostridium butyricum strain HM-68	Clostridium sensu stricto	Clostridium sensu stricto
fig_1492.50	Clostridium butyricum strain JKY6D1	Clostridium sensu stricto	Clostridium sensu stricto
fig_1492.48	Clostridium butyricum strain KNU-L09	Clostridium sensu stricto	Clostridium sensu stricto
fig_1492.46	Clostridium butyricum strain SU1	Clostridium sensu stricto	Clostridium sensu stricto
fig_1280692.3	Clostridium cadaveris AGR2141	Clostridium sensu stricto	Clostridium sensu stricto
fig_536227.4	Clostridium carboxidivorans P7 (Prj:48985)	Clostridium sensu stricto	Clostridium sensu stricto
fig_545697.3	Clostridium celatum DSM 1785	Clostridium sensu stricto	Clostridium sensu stricto
fig_573061.5	Clostridium cellulovorans 743B	Clostridium sensu stricto	Clostridium sensu stricto
fig_573061.4	Clostridium cellulovorans 743B (Prj:52819)	Clostridium sensu stricto	Clostridium sensu stricto
fig_999411.4	Clostridium colicanis 209318	Clostridium sensu stricto	Clostridium sensu stricto
fig_1316937.3	Clostridium diolis DSM 15410	Clostridium sensu stricto	Clostridium sensu stricto
fig_1121318.3	Clostridium homopropionicum DSM 5847	Clostridium sensu stricto	Clostridium sensu stricto
fig_431943.8	Clostridium kluyveri DSM 555	Clostridium sensu stricto	Clostridium sensu stricto
fig_583346.6	Clostridium kluyveri NBRC 12016	Clostridium sensu stricto	Clostridium sensu stricto
fig_1410653.3	Clostridium lundense DSM 17049	Clostridium sensu stricto	Clostridium sensu stricto
fig_137838.3	Clostridium neonatale	Clostridium sensu stricto	Clostridium sensu stricto
fig_1443121.3	Clostridium novyi A str. 4540	Clostridium sensu stricto	Clostridium sensu stricto
fig_1444289.3	Clostridium novyi A str. 4552	Clostridium sensu stricto	Clostridium sensu stricto
fig_1444290.3	Clostridium novyi A str. 4570	Clostridium sensu stricto	Clostridium sensu stricto
fig_1443119.3	Clostridium novyi A str. BKT29909	Clostridium sensu stricto	Clostridium sensu stricto
fig_1443118.3	Clostridium novyi A str. GD211209	Clostridium sensu stricto	Clostridium sensu stricto
fig_1443120.3	Clostridium novyi A str. NCTC 538	Clostridium sensu stricto	Clostridium sensu stricto
fig_1443122.3	Clostridium novyi B str. NCTC 9691	Clostridium sensu stricto	Clostridium sensu stricto
fig_386415.7	Clostridium novyi NT	Clostridium sensu stricto	Clostridium sensu stricto
fig_1280689.3	Clostridium paraputrificum AGR2156	Clostridium sensu stricto	Clostridium sensu stricto
fig_86416.3	Clostridium pasteurianum BC1	Clostridium sensu stricto	Clostridium sensu stricto
fig_1262449.3	Clostridium pasteurianum DSM 525	Clostridium sensu stricto	Clostridium sensu stricto
fig_1428454.3	Clostridium pasteurianum NRRL B-598	Clostridium sensu stricto	Clostridium sensu stricto
fig_1502.157	Clostridium perfringens	Clostridium sensu stricto	Clostridium sensu stricto
fig_195103.10	Clostridium perfringens ATCC 13124	Clostridium sensu stricto	Clostridium sensu stricto
fig_451754.5	Clostridium perfringens B str. ATCC 3626	Clostridium sensu stricto	Clostridium sensu stricto
fig_445334.5	Clostridium perfringens C str. JGS1495	Clostridium sensu stricto	Clostridium sensu stricto
fig_1074293.3	Clostridium perfringens CP4	Clostridium sensu stricto	Clostridium sensu stricto
fig_451756.6	Clostridium perfringens CPE str. F4969	Clostridium sensu stricto	Clostridium sensu stricto
fig_488537.5	Clostridium perfringens D str. JGS1721	Clostridium sensu stricto	Clostridium sensu stricto
fig_451755.5	Clostridium perfringens E str. JGS1987	Clostridium sensu stricto	Clostridium sensu stricto
fig_883064.3	Clostridium perfringens F262	Clostridium sensu stricto	Clostridium sensu stricto
fig_1386970.3	Clostridium perfringens JJC	Clostridium sensu stricto	Clostridium sensu stricto
fig_451757.5	Clostridium perfringens NCTC 8239	Clostridium sensu stricto	Clostridium sensu stricto
fig_289380.15	Clostridium perfringens SM101	Clostridium sensu stricto	Clostridium sensu stricto
fig_195102.6	Clostridium perfringens str. 13	Clostridium sensu stricto	Clostridium sensu stricto
fig_1502.155	Clostridium perfringens strain 1207_CPER	Clostridium sensu stricto	Clostridium sensu stricto
fig_1502.156	Clostridium perfringens strain FORC_003	Clostridium sensu stricto	Clostridium sensu stricto
fig_1502.176	Clostridium perfringens strain JP55	Clostridium sensu stricto	Clostridium sensu stricto
fig_1502.177	Clostridium perfringens strain JP838	Clostridium sensu stricto	Clostridium sensu stricto
fig_1502.174	Clostridium perfringens strain MJR7757A	Clostridium sensu stricto	Clostridium sensu stricto
fig_742739.3	Clostridium perfringens WAL-14572	Clostridium sensu stricto	Clostridium sensu stricto
fig_1345695.3	Clostridium saccharobutylicum DSM 13864	Clostridium sensu stricto	Clostridium sensu stricto
fig_931276.5	Clostridium saccharoperbutylacetonicum N1-4(HMT)	Clostridium sensu stricto	Clostridium sensu stricto
fig_931276.4	Clostridium saccharoperbutylacetonicum N1-4(HMT) WGS	Clostridium sensu stricto	Clostridium sensu stricto
fig_1202534.3	Clostridium sartagoforme AAU1	Clostridium sensu stricto	Clostridium sensu stricto
fig_1548.3	Clostridium scatologenes strain ATCC 25775	Clostridium sensu stricto	Clostridium sensu stricto
fig_457396.3	Clostridium sp. 7_2_43FAA	Clostridium sensu stricto	Clostridium sensu stricto
fig_1391647.3	Clostridium sp. Ade.TY	Clostridium sensu stricto	Clostridium sensu stricto
fig_1676991.3	Clostridium sp. ATCC 25772	Clostridium sensu stricto	Clostridium sensu stricto
fig_1354301.3	Clostridium sp. BL8	Clostridium sensu stricto	Clostridium sensu stricto
fig_1667357.4	Clostridium sp. C8	Clostridium sensu stricto	Clostridium sensu stricto
fig_641107.3	Clostridium sp. DL-VIII	Clostridium sensu stricto	Clostridium sensu stricto
fig_747377.3	Clostridium sp. DMHC 10	Clostridium sensu stricto	Clostridium sensu stricto
fig_1487921.3	Clostridium sp. HMP27	Clostridium sensu stricto	Clostridium sensu stricto
fig_1523154.3	Clostridium sp. IBUN125C	Clostridium sensu stricto	Clostridium sensu stricto
fig_1523156.3	Clostridium sp. IBUN13A	Clostridium sensu stricto	Clostridium sensu stricto
fig_1523155.3	Clostridium sp. IBUN22A	Clostridium sensu stricto	Clostridium sensu stricto
fig_1523157.3	Clostridium sp. IBUN62F	Clostridium sensu stricto	Clostridium sensu stricto
fig_1033737.3	Clostridium sp. JC122	Clostridium sensu stricto	Clostridium sensu stricto
fig_1414720.3	Clostridium sp. JCC	Clostridium sensu stricto	Clostridium sensu stricto
fig_1540257.3	Clostridium sp. KNHs214	Clostridium sensu stricto	Clostridium sensu stricto
fig_1560217.3	Clostridium sp. L74	Clostridium sensu stricto	Clostridium sensu stricto
fig_1216932.3	Clostridium sp. M2/40	Clostridium sensu stricto	Clostridium sensu stricto
fig_1196322.3	Clostridium sp. Maddingley MBC34-26	Clostridium sensu stricto	Clostridium sensu stricto
fig_1325933.3	Clostridium sp. MS1	Clostridium sensu stricto	Clostridium sensu stricto
fig_1347366.3	Clostridium sp. ND2	Clostridium sensu stricto	Clostridium sensu stricto
fig_471871.7	Clostridium sporogenes ATCC 15579	Clostridium sensu stricto	Clostridium sensu stricto
fig_1075091.3	Clostridium sporogenes PA 3679	Clostridium sensu stricto	Clostridium sensu stricto
fig_1509.22	Clostridium sporogenes strain 11579	Clostridium sensu stricto	Clostridium sensu stricto
fig_1509.23	Clostridium sporogenes strain 87-0535	Clostridium sensu stricto	Clostridium sensu stricto
fig_1509.24	Clostridium sporogenes strain 88-0163	Clostridium sensu stricto	Clostridium sensu stricto
fig_1509.40	Clostridium sporogenes strain ATCC 19404	Clostridium sensu stricto	Clostridium sensu stricto
fig_1509.26	Clostridium sporogenes strain CDC23284	Clostridium sensu stricto	Clostridium sensu stricto
fig_1509.27	Clostridium sporogenes strain CDC24442	Clostridium sensu stricto	Clostridium sensu stricto
fig_1509.25	Clostridium sporogenes strain CDC24533	Clostridium sensu stricto	Clostridium sensu stricto
fig_1509.28	Clostridium sporogenes strain NCIMB 10696	Clostridium sensu stricto	Clostridium sensu stricto
fig_1509.30	Clostridium sporogenes strain UC9000	Clostridium sensu stricto	Clostridium sensu stricto
fig_318464.3	Clostridium sulfidigenes strain 113A	Clostridium sensu stricto	Clostridium sensu stricto
fig_1231072.4	Clostridium tetani 12124569	Clostridium sensu stricto	Clostridium sensu stricto
fig_1513.27	Clostridium tetani 184.08	Clostridium sensu stricto	Clostridium sensu stricto
fig_1513.28	Clostridium tetani A	Clostridium sensu stricto	Clostridium sensu stricto
fig_1513.25	Clostridium tetani ATCC 19406	Clostridium sensu stricto	Clostridium sensu stricto
fig_1513.24	Clostridium tetani ATCC 453	Clostridium sensu stricto	Clostridium sensu stricto
fig_1172202.3	Clostridium tetani ATCC 454	Clostridium sensu stricto	Clostridium sensu stricto
fig_1172203.3	Clostridium tetani ATCC 9441	Clostridium sensu stricto	Clostridium sensu stricto
fig_1513.23	Clostridium tetani C2	Clostridium sensu stricto	Clostridium sensu stricto
fig_1513.26	Clostridium tetani CN655	Clostridium sensu stricto	Clostridium sensu stricto
fig_212717.8	Clostridium tetani E88	Clostridium sensu stricto	Clostridium sensu stricto
fig_1230342.3	Clostridium tetanomorphum DSM 665	Clostridium sensu stricto	Clostridium sensu stricto
fig_1233099.4	Clostridium tunisiense TJ	Clostridium sensu stricto	Clostridium sensu stricto
fig_1519.10	Clostridium tyrobutyricum	Clostridium sensu stricto	Clostridium sensu stricto
fig_1408889.3	Clostridium tyrobutyricum DIVETGP	Clostridium sensu stricto	Clostridium sensu stricto
fig_1121342.5	Clostridium tyrobutyricum DSM 2637 = ATCC 25755	Clostridium sensu stricto	Clostridium sensu stricto
fig_1121342.3	Clostridium tyrobutyricum DSM 2637 = ATCC 25755 PRJNA199968	Clostridium sensu stricto	Clostridium sensu stricto
fig_1121342.4	Clostridium tyrobutyricum DSM 2637 = ATCC 25755 PRJNA203143	Clostridium sensu stricto	Clostridium sensu stricto
fig_1121342.10	Clostridium tyrobutyricum DSM 2637 = ATCC 25755 = JCM 11008	Clostridium sensu stricto	Clostridium sensu stricto
fig_1519.8	Clostridium tyrobutyricum FAM22552	Clostridium sensu stricto	Clostridium sensu stricto
fig_1519.9	Clostridium tyrobutyricum FAM22553	Clostridium sensu stricto	Clostridium sensu stricto
fig_1212547.3	Clostridium tyrobutyricum UC7086	Clostridium sensu stricto	Clostridium sensu stricto
fig_1120746.3	bacterium MS4	ClostridiumIV	ClostridiumIV
fig_1120746.4	bacterium MS4	ClostridiumIV	ClostridiumIV
fig_1697793.3	Clostridia bacterium UC5.1-1E11	ClostridiumIV	ClostridiumIV
fig_1414721.3	Clostridium sp. JCD	ClostridiumIV	ClostridiumIV
fig_1105031.3	Clostridium sp. MSTE9	ClostridiumIV	ClostridiumIV
fig_1121334.3	Clostridium sporosphaeroides DSM 1294	ClostridiumIV	ClostridiumIV
fig_1121344.3	ClostridiumViride DSM 6836	ClostridiumIV	ClostridiumIV
fig_1673717.3	Ruminococcaceae bacterium mt9	ClostridiumIV	ClostridiumIV
fig_1496.878	Peptoclostridium difficile	ClostridiumXI	ClostridiumXI
fig_1496.831	Peptoclostridium difficile	ClostridiumXI	ClostridiumXI
fig_1496.832	Peptoclostridium difficile	ClostridiumXI	ClostridiumXI
fig_1121308.5	Clostridium difficile ATCC 9689	ClostridiumXI	ClostridiumXI
fig_1121308.3	Clostridium difficile ATCC 9689	ClostridiumXI	ClostridiumXI
fig_1392497.3	Clostridium mangenotii LM2	ClostridiumXI	ClostridiumXI
fig_1408823.3	Clostridium mangenotii TR	ClostridiumXI	ClostridiumXI
fig_1121328.3	Clostridium paradoxum JW-YL-7 = DSM 7308	ClostridiumXI	ClostridiumXI
fig_1172204.4	Clostridium sordellii 8483	ClostridiumXI	ClostridiumXI
fig_997827.4	Clostridium difficile 002-P50-2011	ClostridiumXI	ClostridiumXI
fig_997828.4	Clostridium difficile 050-P50-2011	ClostridiumXI	ClostridiumXI
fig_699033.6	Clostridium difficile 2007855	ClostridiumXI	ClostridiumXI
fig_1151306.3	Clostridium difficile 342	ClostridiumXI	ClostridiumXI
fig_1440056.3	Clostridium difficile 5.3	ClostridiumXI	ClostridiumXI
fig_1151313.3	Clostridium difficile 6041	ClostridiumXI	ClostridiumXI
fig_1151314.3	Clostridium difficile 6042	ClostridiumXI	ClostridiumXI
fig_1151316.3	Clostridium difficile 6057	ClostridiumXI	ClostridiumXI
fig_272563.8	Clostridium difficile 630	ClostridiumXI	ClostridiumXI
fig_691159.5	Clostridium difficile 6466	ClostridiumXI	ClostridiumXI
fig_691160.5	Clostridium difficile 6503	ClostridiumXI	ClostridiumXI
fig_691161.5	Clostridium difficile 6534	ClostridiumXI	ClostridiumXI
fig_1151308.3	Clostridium difficile 655	ClostridiumXI	ClostridiumXI
fig_1002369.4	Clostridium difficile 70-100-2010	ClostridiumXI	ClostridiumXI
fig_1151309.3	Clostridium difficile 824	ClostridiumXI	ClostridiumXI
fig_1151310.3	Clostridium difficile 840	ClostridiumXI	ClostridiumXI
fig_1151312.3	Clostridium difficile 842	ClostridiumXI	ClostridiumXI
fig_499175.4	Clostridium difficile ATCC 43255	ClostridiumXI	ClostridiumXI
fig_699034.5	Clostridium difficile BI1	ClostridiumXI	ClostridiumXI
fig_1215063.3	Clostridium difficile CD002	ClostridiumXI	ClostridiumXI
fig_1151280.4	Clostridium difficile CD104	ClostridiumXI	ClostridiumXI
fig_1151281.4	Clostridium difficile CD109	ClostridiumXI	ClostridiumXI
fig_1151282.4	Clostridium difficile CD111	ClostridiumXI	ClostridiumXI
fig_1151283.4	Clostridium difficile CD113	ClostridiumXI	ClostridiumXI
fig_1151284.4	Clostridium difficile CD127	ClostridiumXI	ClostridiumXI
fig_1151285.4	Clostridium difficile CD129	ClostridiumXI	ClostridiumXI
fig_1151255.5	Clostridium difficile CD13	ClostridiumXI	ClostridiumXI
fig_1151286.4	Clostridium difficile CD131	ClostridiumXI	ClostridiumXI
fig_1151287.4	Clostridium difficile CD132	ClostridiumXI	ClostridiumXI
fig_1151288.4	Clostridium difficile CD133	ClostridiumXI	ClostridiumXI
fig_1151289.4	Clostridium difficile CD144	ClostridiumXI	ClostridiumXI
fig_1151290.4	Clostridium difficile CD149	ClostridiumXI	ClostridiumXI
fig_1151291.4	Clostridium difficile CD159	ClostridiumXI	ClostridiumXI
fig_1151292.4	Clostridium difficile CD160	ClostridiumXI	ClostridiumXI
fig_1151293.4	Clostridium difficile CD165	ClostridiumXI	ClostridiumXI
fig_1151294.4	Clostridium difficile CD166	ClostridiumXI	ClostridiumXI
fig_1151295.3	Clostridium difficile CD169	ClostridiumXI	ClostridiumXI
fig_1151256.5	Clostridium difficile CD17	ClostridiumXI	ClostridiumXI
fig_1151296.4	Clostridium difficile CD170	ClostridiumXI	ClostridiumXI
fig_1151298.4	Clostridium difficile CD178	ClostridiumXI	ClostridiumXI
fig_1151257.5	Clostridium difficile CD18	ClostridiumXI	ClostridiumXI
fig_1151299.4	Clostridium difficile CD181	ClostridiumXI	ClostridiumXI
fig_645462.3	Clostridium difficile CD196	ClostridiumXI	ClostridiumXI
fig_1151300.4	Clostridium difficile CD200	ClostridiumXI	ClostridiumXI
fig_1151301.4	Clostridium difficile CD201	ClostridiumXI	ClostridiumXI
fig_1151303.4	Clostridium difficile CD206	ClostridiumXI	ClostridiumXI
fig_1151258.5	Clostridium difficile CD21	ClostridiumXI	ClostridiumXI
fig_1151304.4	Clostridium difficile CD211	ClostridiumXI	ClostridiumXI
fig_1151305.4	Clostridium difficile CD212	ClostridiumXI	ClostridiumXI
fig_1151259.4	Clostridium difficile CD22	ClostridiumXI	ClostridiumXI
fig_1151252.5	Clostridium difficile CD3	ClostridiumXI	ClostridiumXI
fig_1151260.4	Clostridium difficile CD34	ClostridiumXI	ClostridiumXI
fig_1125976.4	Clostridium difficile CD37	ClostridiumXI	ClostridiumXI
fig_1151261.4	Clostridium difficile CD38	ClostridiumXI	ClostridiumXI
fig_1151262.4	Clostridium difficile CD39	ClostridiumXI	ClostridiumXI
fig_1151263.4	Clostridium difficile CD40	ClostridiumXI	ClostridiumXI
fig_1151264.4	Clostridium difficile CD41	ClostridiumXI	ClostridiumXI
fig_1151265.4	Clostridium difficile CD42	ClostridiumXI	ClostridiumXI
fig_1151266.4	Clostridium difficile CD43	ClostridiumXI	ClostridiumXI
fig_1151267.4	Clostridium difficile CD44	ClostridiumXI	ClostridiumXI
fig_1151268.4	Clostridium difficile CD45	ClostridiumXI	ClostridiumXI
fig_1151269.4	Clostridium difficile CD46	ClostridiumXI	ClostridiumXI
fig_1151270.4	Clostridium difficile CD47	ClostridiumXI	ClostridiumXI
fig_1151271.4	Clostridium difficile CD49	ClostridiumXI	ClostridiumXI
fig_1151272.4	Clostridium difficile CD51	ClostridiumXI	ClostridiumXI
fig_1151273.4	Clostridium difficile CD68	ClostridiumXI	ClostridiumXI
fig_1151274.4	Clostridium difficile CD69	ClostridiumXI	ClostridiumXI
fig_1151275.4	Clostridium difficile CD70	ClostridiumXI	ClostridiumXI
fig_1151253.5	Clostridium difficile CD8	ClostridiumXI	ClostridiumXI
fig_1151276.4	Clostridium difficile CD86	ClostridiumXI	ClostridiumXI
fig_1151277.4	Clostridium difficile CD88	ClostridiumXI	ClostridiumXI
fig_1151254.5	Clostridium difficile CD9	ClostridiumXI	ClostridiumXI
fig_1151278.4	Clostridium difficile CD90	ClostridiumXI	ClostridiumXI
fig_1151279.4	Clostridium difficile CD92	ClostridiumXI	ClostridiumXI
fig_699036.5	Clostridium difficile CF5	ClostridiumXI	ClostridiumXI
fig_499176.4	Clostridium difficile CIP 107932	ClostridiumXI	ClostridiumXI
fig_1151317.4	Clostridium difficile DA00044	ClostridiumXI	ClostridiumXI
fig_1151318.4	Clostridium difficile DA00062	ClostridiumXI	ClostridiumXI
fig_1151319.4	Clostridium difficile DA00065	ClostridiumXI	ClostridiumXI
fig_1151320.4	Clostridium difficile DA00114	ClostridiumXI	ClostridiumXI
fig_1151321.4	Clostridium difficile DA00126	ClostridiumXI	ClostridiumXI
fig_1151322.4	Clostridium difficile DA00128	ClostridiumXI	ClostridiumXI
fig_1151323.4	Clostridium difficile DA00129	ClostridiumXI	ClostridiumXI
fig_1151324.3	Clostridium difficile DA00130	ClostridiumXI	ClostridiumXI
fig_1151325.4	Clostridium difficile DA00131	ClostridiumXI	ClostridiumXI
fig_1151326.4	Clostridium difficile DA00132	ClostridiumXI	ClostridiumXI
fig_1151327.4	Clostridium difficile DA00134	ClostridiumXI	ClostridiumXI
fig_1151328.4	Clostridium difficile DA00141	ClostridiumXI	ClostridiumXI
fig_1151329.4	Clostridium difficile DA00142	ClostridiumXI	ClostridiumXI
fig_1151330.4	Clostridium difficile DA00145	ClostridiumXI	ClostridiumXI
fig_1151331.4	Clostridium difficile DA00149	ClostridiumXI	ClostridiumXI
fig_1151332.4	Clostridium difficile DA00154	ClostridiumXI	ClostridiumXI
fig_1151333.4	Clostridium difficile DA00160	ClostridiumXI	ClostridiumXI
fig_1151334.4	Clostridium difficile DA00165	ClostridiumXI	ClostridiumXI
fig_1151335.4	Clostridium difficile DA00167	ClostridiumXI	ClostridiumXI
fig_1151336.4	Clostridium difficile DA00174	ClostridiumXI	ClostridiumXI
fig_1151337.4	Clostridium difficile DA00183	ClostridiumXI	ClostridiumXI
fig_1151338.4	Clostridium difficile DA00189	ClostridiumXI	ClostridiumXI
fig_1151339.4	Clostridium difficile DA00191	ClostridiumXI	ClostridiumXI
fig_1151340.4	Clostridium difficile DA00193	ClostridiumXI	ClostridiumXI
fig_1151341.4	Clostridium difficile DA00195	ClostridiumXI	ClostridiumXI
fig_1151342.4	Clostridium difficile DA00196	ClostridiumXI	ClostridiumXI
fig_1151343.4	Clostridium difficile DA00197	ClostridiumXI	ClostridiumXI
fig_1151344.4	Clostridium difficile DA00203	ClostridiumXI	ClostridiumXI
fig_1151345.4	Clostridium difficile DA00210	ClostridiumXI	ClostridiumXI
fig_1151346.4	Clostridium difficile DA00211	ClostridiumXI	ClostridiumXI
fig_1151347.4	Clostridium difficile DA00212	ClostridiumXI	ClostridiumXI
fig_1151348.4	Clostridium difficile DA00215	ClostridiumXI	ClostridiumXI
fig_1151349.4	Clostridium difficile DA00216	ClostridiumXI	ClostridiumXI
fig_1151350.4	Clostridium difficile DA00232	ClostridiumXI	ClostridiumXI
fig_1151351.4	Clostridium difficile DA00238	ClostridiumXI	ClostridiumXI
fig_1151352.4	Clostridium difficile DA00244	ClostridiumXI	ClostridiumXI
fig_1151353.4	Clostridium difficile DA00245	ClostridiumXI	ClostridiumXI
fig_1151354.4	Clostridium difficile DA00246	ClostridiumXI	ClostridiumXI
fig_1151355.3	Clostridium difficile DA00256	ClostridiumXI	ClostridiumXI
fig_1151356.4	Clostridium difficile DA00261	ClostridiumXI	ClostridiumXI
fig_1151357.4	Clostridium difficile DA00273	ClostridiumXI	ClostridiumXI
fig_1151358.4	Clostridium difficile DA00275	ClostridiumXI	ClostridiumXI
fig_1151359.4	Clostridium difficile DA00305	ClostridiumXI	ClostridiumXI
fig_1151360.4	Clostridium difficile DA00306	ClostridiumXI	ClostridiumXI
fig_1151361.4	Clostridium difficile DA00307	ClostridiumXI	ClostridiumXI
fig_1151362.4	Clostridium difficile DA00310	ClostridiumXI	ClostridiumXI
fig_1151363.4	Clostridium difficile DA00313	ClostridiumXI	ClostridiumXI
fig_1225722.3	Clostridium difficile E1	ClostridiumXI	ClostridiumXI
fig_1215061.3	Clostridium difficile E10	ClostridiumXI	ClostridiumXI
fig_1215082.3	Clostridium difficile E12	ClostridiumXI	ClostridiumXI
fig_1215062.3	Clostridium difficile E13	ClostridiumXI	ClostridiumXI
fig_1215075.3	Clostridium difficile E14	ClostridiumXI	ClostridiumXI
fig_1215069.3	Clostridium difficile E15	ClostridiumXI	ClostridiumXI
fig_1215065.3	Clostridium difficile E16	ClostridiumXI	ClostridiumXI
fig_1215071.3	Clostridium difficile E19	ClostridiumXI	ClostridiumXI
fig_1215081.3	Clostridium difficile E23	ClostridiumXI	ClostridiumXI
fig_1215072.3	Clostridium difficile E24	ClostridiumXI	ClostridiumXI
fig_1215066.3	Clostridium difficile E25	ClostridiumXI	ClostridiumXI
fig_1215080.3	Clostridium difficile E28	ClostridiumXI	ClostridiumXI
fig_1215078.3	Clostridium difficile E7	ClostridiumXI	ClostridiumXI
fig_1215077.3	Clostridium difficile E9	ClostridiumXI	ClostridiumXI
fig_1151364.4	Clostridium difficile F152	ClostridiumXI	ClostridiumXI
fig_1232192.4	Clostridium difficile F200	ClostridiumXI	ClostridiumXI
fig_1151366.4	Clostridium difficile F249	ClostridiumXI	ClostridiumXI
fig_1151367.4	Clostridium difficile F253	ClostridiumXI	ClostridiumXI
fig_1151368.4	Clostridium difficile F314	ClostridiumXI	ClostridiumXI
fig_1232193.4	Clostridium difficile F480	ClostridiumXI	ClostridiumXI
fig_1232194.4	Clostridium difficile F525	ClostridiumXI	ClostridiumXI
fig_1232195.4	Clostridium difficile F548	ClostridiumXI	ClostridiumXI
fig_1232196.4	Clostridium difficile F601	ClostridiumXI	ClostridiumXI
fig_1232197.3	Clostridium difficile F665	ClostridiumXI	ClostridiumXI
fig_699035.5	Clostridium difficile M120	ClostridiumXI	ClostridiumXI
fig_699037.5	Clostridium difficile M68	ClostridiumXI	ClostridiumXI
fig_525258.3	Clostridium difficile NAP07	ClostridiumXI	ClostridiumXI
fig_525259.3	Clostridium difficile NAP08	ClostridiumXI	ClostridiumXI
fig_1151393.4	Clostridium difficile P1	ClostridiumXI	ClostridiumXI
fig_1151401.4	Clostridium difficile P11	ClostridiumXI	ClostridiumXI
fig_1151402.4	Clostridium difficile P13	ClostridiumXI	ClostridiumXI
fig_1151403.4	Clostridium difficile P15	ClostridiumXI	ClostridiumXI
fig_1151404.4	Clostridium difficile P19	ClostridiumXI	ClostridiumXI
fig_1151394.4	Clostridium difficile P2	ClostridiumXI	ClostridiumXI
fig_1151405.4	Clostridium difficile P20	ClostridiumXI	ClostridiumXI
fig_1151406.4	Clostridium difficile P21	ClostridiumXI	ClostridiumXI
fig_1151407.4	Clostridium difficile P23	ClostridiumXI	ClostridiumXI
fig_1151408.4	Clostridium difficile P24	ClostridiumXI	ClostridiumXI
fig_1151409.4	Clostridium difficile P25	ClostridiumXI	ClostridiumXI
fig_1151411.4	Clostridium difficile P29	ClostridiumXI	ClostridiumXI
fig_1151395.4	Clostridium difficile P3	ClostridiumXI	ClostridiumXI
fig_1151412.4	Clostridium difficile P30	ClostridiumXI	ClostridiumXI
fig_1151413.4	Clostridium difficile P31	ClostridiumXI	ClostridiumXI
fig_1151414.4	Clostridium difficile P32	ClostridiumXI	ClostridiumXI
fig_1151415.3	Clostridium difficile P33	ClostridiumXI	ClostridiumXI
fig_1151418.4	Clostridium difficile P36	ClostridiumXI	ClostridiumXI
fig_1151419.3	Clostridium difficile P37	ClostridiumXI	ClostridiumXI
fig_1151416.4	Clostridium difficile P38	ClostridiumXI	ClostridiumXI
fig_1151417.3	Clostridium difficile P41	ClostridiumXI	ClostridiumXI
fig_1151420.4	Clostridium difficile P42	ClostridiumXI	ClostridiumXI
fig_1151421.4	Clostridium difficile P45	ClostridiumXI	ClostridiumXI
fig_1151422.4	Clostridium difficile P46	ClostridiumXI	ClostridiumXI
fig_1151423.4	Clostridium difficile P48	ClostridiumXI	ClostridiumXI
fig_1151424.4	Clostridium difficile P49	ClostridiumXI	ClostridiumXI
fig_1151396.4	Clostridium difficile P5	ClostridiumXI	ClostridiumXI
fig_1151425.4	Clostridium difficile P50	ClostridiumXI	ClostridiumXI
fig_1151426.4	Clostridium difficile P51	ClostridiumXI	ClostridiumXI
fig_1151427.3	Clostridium difficile P53	ClostridiumXI	ClostridiumXI
fig_1151428.4	Clostridium difficile P59	ClostridiumXI	ClostridiumXI
fig_1151397.4	Clostridium difficile P6	ClostridiumXI	ClostridiumXI
fig_1151429.4	Clostridium difficile P61	ClostridiumXI	ClostridiumXI
fig_1151431.3	Clostridium difficile P64	ClostridiumXI	ClostridiumXI
fig_1151432.3	Clostridium difficile P68	ClostridiumXI	ClostridiumXI
fig_1151433.4	Clostridium difficile P69	ClostridiumXI	ClostridiumXI
fig_1151398.4	Clostridium difficile P7	ClostridiumXI	ClostridiumXI
fig_1151434.4	Clostridium difficile P70	ClostridiumXI	ClostridiumXI
fig_1151436.4	Clostridium difficile P71	ClostridiumXI	ClostridiumXI
fig_1151435.4	Clostridium difficile P72	ClostridiumXI	ClostridiumXI
fig_1151437.4	Clostridium difficile P73	ClostridiumXI	ClostridiumXI
fig_1151438.4	Clostridium difficile P74	ClostridiumXI	ClostridiumXI
fig_1151439.4	Clostridium difficile P75	ClostridiumXI	ClostridiumXI
fig_1151440.4	Clostridium difficile P77	ClostridiumXI	ClostridiumXI
fig_1151430.4	Clostridium difficile P78	ClostridiumXI	ClostridiumXI
fig_1151399.4	Clostridium difficile P8	ClostridiumXI	ClostridiumXI
fig_1151400.4	Clostridium difficile P9	ClostridiumXI	ClostridiumXI
fig_499174.4	Clostridium difficile QCD-23m63	ClostridiumXI	ClostridiumXI
fig_367459.5	Clostridium difficile QCD-32g58	ClostridiumXI	ClostridiumXI
fig_479834.4	Clostridium difficile QCD-37x79	ClostridiumXI	ClostridiumXI
fig_479831.4	Clostridium difficile QCD-63q42	ClostridiumXI	ClostridiumXI
fig_455631.3	Clostridium difficile QCD-66c26	ClostridiumXI	ClostridiumXI
fig_479832.7	Clostridium difficile QCD-76w55	ClostridiumXI	ClostridiumXI
fig_479833.4	Clostridium difficile QCD-97b34	ClostridiumXI	ClostridiumXI
fig_645463.3	Clostridium difficile R20291	ClostridiumXI	ClostridiumXI
fig_1215084.3	Clostridium difficile T10	ClostridiumXI	ClostridiumXI
fig_1215068.3	Clostridium difficile T11	ClostridiumXI	ClostridiumXI
fig_1215085.3	Clostridium difficile T14	ClostridiumXI	ClostridiumXI
fig_1215067.3	Clostridium difficile T15	ClostridiumXI	ClostridiumXI
fig_1215076.3	Clostridium difficile T17	ClostridiumXI	ClostridiumXI
fig_1215083.3	Clostridium difficile T19	ClostridiumXI	ClostridiumXI
fig_1215060.3	Clostridium difficile T20	ClostridiumXI	ClostridiumXI
fig_1215064.3	Clostridium difficile T22	ClostridiumXI	ClostridiumXI
fig_1215070.3	Clostridium difficile T23	ClostridiumXI	ClostridiumXI
fig_1215079.3	Clostridium difficile T3	ClostridiumXI	ClostridiumXI
fig_1215073.3	Clostridium difficile T42	ClostridiumXI	ClostridiumXI
fig_1215074.3	Clostridium difficile T6	ClostridiumXI	ClostridiumXI
fig_1215086.3	Clostridium difficile T61	ClostridiumXI	ClostridiumXI
fig_1151373.4	Clostridium difficile Y10	ClostridiumXI	ClostridiumXI
fig_1151376.4	Clostridium difficile Y155	ClostridiumXI	ClostridiumXI
fig_1151377.4	Clostridium difficile Y165	ClostridiumXI	ClostridiumXI
fig_1151378.4	Clostridium difficile Y171	ClostridiumXI	ClostridiumXI
fig_1151380.4	Clostridium difficile Y202	ClostridiumXI	ClostridiumXI
fig_1151374.4	Clostridium difficile Y21	ClostridiumXI	ClostridiumXI
fig_1151381.4	Clostridium difficile Y215	ClostridiumXI	ClostridiumXI
fig_1151382.4	Clostridium difficile Y231	ClostridiumXI	ClostridiumXI
fig_1151383.4	Clostridium difficile Y247	ClostridiumXI	ClostridiumXI
fig_1151384.4	Clostridium difficile Y266	ClostridiumXI	ClostridiumXI
fig_1151385.4	Clostridium difficile Y270	ClostridiumXI	ClostridiumXI
fig_1151386.4	Clostridium difficile Y307	ClostridiumXI	ClostridiumXI
fig_1151387.4	Clostridium difficile Y312	ClostridiumXI	ClostridiumXI
fig_1151388.4	Clostridium difficile Y343	ClostridiumXI	ClostridiumXI
fig_1151389.4	Clostridium difficile Y358	ClostridiumXI	ClostridiumXI
fig_1151390.4	Clostridium difficile Y381	ClostridiumXI	ClostridiumXI
fig_1151391.4	Clostridium difficile Y384	ClostridiumXI	ClostridiumXI
fig_1151392.4	Clostridium difficile Y401	ClostridiumXI	ClostridiumXI
fig_1151375.4	Clostridium difficile Y41	ClostridiumXI	ClostridiumXI
fig_1172204.3	Clostridium sordellii 8483	ClostridiumXI	ClostridiumXI
fig_1301100.3	Clostridium sp. 01	ClostridiumXI	ClostridiumXI
fig_1629550.3	Clostridium sp. JC272	ClostridiumXI	ClostridiumXI
fig_1538552.3	Clostridium sp. NCR	ClostridiumXI	ClostridiumXI
fig_272563.120	Peptoclostridium difficile 630	ClostridiumXI	ClostridiumXI
fig_1121308.8	Peptoclostridium difficile ATCC 9689 = DSM 1296	ClostridiumXI	ClostridiumXI
fig_699032.16	Peptoclostridium difficile BI9	ClostridiumXI	ClostridiumXI
fig_1224745.3	Peptoclostridium difficile BJ08	ClostridiumXI	ClostridiumXI
fig_1151297.5	Peptoclostridium difficile CD175	ClostridiumXI	ClostridiumXI
fig_645462.16	Peptoclostridium difficile CD196	ClostridiumXI	ClostridiumXI
fig_1222030.3	Peptoclostridium difficile CD26A54_R	ClostridiumXI	ClostridiumXI
fig_1222029.3	Peptoclostridium difficile CD26A54_S	ClostridiumXI	ClostridiumXI
fig_1496.897	Peptoclostridium difficile strain 08ACD0030	ClostridiumXI	ClostridiumXI
fig_1496.843	Peptoclostridium difficile strain 630 delta erm	ClostridiumXI	ClostridiumXI
fig_1496.876	Peptoclostridium difficile strain 7032985	ClostridiumXI	ClostridiumXI
fig_1496.841	Peptoclostridium difficile strain 7032989	ClostridiumXI	ClostridiumXI
fig_1496.840	Peptoclostridium difficile strain 7032994	ClostridiumXI	ClostridiumXI
fig_1496.850	Peptoclostridium difficile strain CD10-165	ClostridiumXI	ClostridiumXI
fig_1496.833	Peptoclostridium difficile strain G46	ClostridiumXI	ClostridiumXI
fig_1496.844	Peptoclostridium difficile strain KY62	ClostridiumXI	ClostridiumXI
fig_1496.845	Peptoclostridium difficile strain KY64	ClostridiumXI	ClostridiumXI
fig_1496.846	Peptoclostridium difficile strain KY65	ClostridiumXI	ClostridiumXI
fig_1496.835	Peptoclostridium difficile strain LIBA-5701	ClostridiumXI	ClostridiumXI
fig_1496.838	Peptoclostridium difficile strain LIBA-5704	ClostridiumXI	ClostridiumXI
fig_1496.837	Peptoclostridium difficile strain LIBA-5719	ClostridiumXI	ClostridiumXI
fig_1496.834	Peptoclostridium difficile strain LIBA-5734	ClostridiumXI	ClostridiumXI
fig_1496.836	Peptoclostridium difficile strain LIBA-5784	ClostridiumXI	ClostridiumXI
fig_1496.877	Peptoclostridium difficile strain NCTC13307	ClostridiumXI	ClostridiumXI
fig_1496.848	Peptoclostridium difficile strain RA09_70	ClostridiumXI	ClostridiumXI
fig_1496.847	Peptoclostridium difficile strain RU-17	ClostridiumXI	ClostridiumXI
fig_1496.849	Peptoclostridium difficile strain SA10-050	ClostridiumXI	ClostridiumXI
fig_1496.575	Peptoclostridium difficile strain SG12	ClostridiumXI	ClostridiumXI
fig_1496.854	Peptoclostridium difficile strain Z31	ClostridiumXI	ClostridiumXI
fig_1496.842	Peptoclostridium difficile strain ZJCDC-S82	ClostridiumXI	ClostridiumXI
fig_1215059.3	Peptoclostridium difficile T5	ClostridiumXI	ClostridiumXI
fig_1476973.3	Peptostreptococcaceae bacterium VA2	ClostridiumXI	ClostridiumXI
fig_1686289.3	Clostridiales bacterium mt11	ClostridiumXII	ClostridiumXII
fig_865861.6	Clostridium ultunense DSM 10521	ClostridiumXII	ClostridiumXII
fig_1288971.3	Clostridium ultunense Esp	ClostridiumXII	ClostridiumXII
fig_1512.3	Clostridium symbiosum	ClostridiumXlVa	ClostridiumXlVa
fig_1512.4	Clostridium symbiosum	ClostridiumXlVa	ClostridiumXlVa
fig_1410651.3	Clostridium aerotolerans DSM 5434	ClostridiumXlVa	ClostridiumXlVa
fig_1121296.3	Clostridium aminophilum DSM 10710	ClostridiumXlVa	ClostridiumXlVa
fig_29354.3	Clostridium celerecrescens strain 152B	ClostridiumXlVa	ClostridiumXlVa
fig_742736.4	Clostridium clostridioforme WAL-7855	ClostridiumXlVa	ClostridiumXlVa
fig_1297793.5	Clostridium sphenoides JCM 1415	ClostridiumXlVa	ClostridiumXlVa
fig_245014.3	butyrate-producing bacterium SS3/4	ClostridiumXlVa	ClostridiumXlVa
fig_1697782.3	Clostridia bacterium UC5.1-1A9	ClostridiumXlVa	ClostridiumXlVa
fig_1697780.3	Clostridia bacterium UC5.1-1D2	ClostridiumXlVa	ClostridiumXlVa
fig_1697781.3	Clostridia bacterium UC5.1-2E3	ClostridiumXlVa	ClostridiumXlVa
fig_1329795.3	Clostridiaceae bacterium MS3	ClostridiumXlVa	ClostridiumXlVa
fig_1232445.3	Clostridiales bacterium VE202-16	ClostridiumXlVa	ClostridiumXlVa
fig_1232457.3	Clostridiales bacterium VE202-27	ClostridiumXlVa	ClostridiumXlVa
fig_1232458.3	Clostridiales bacterium VE202-29	ClostridiumXlVa	ClostridiumXlVa
fig_717608.3	Clostridium cf. saccharolyticum K10	ClostridiumXlVa	ClostridiumXlVa
fig_999403.4	Clostridium clostridioforme 90A1	ClostridiumXlVa	ClostridiumXlVa
fig_999404.4	Clostridium clostridioforme 90A3	ClostridiumXlVa	ClostridiumXlVa
fig_999405.4	Clostridium clostridioforme 90A4	ClostridiumXlVa	ClostridiumXlVa
fig_999406.3	Clostridium clostridioforme 90A6	ClostridiumXlVa	ClostridiumXlVa
fig_999409.3	Clostridium clostridioforme 90B1	ClostridiumXlVa	ClostridiumXlVa
fig_1280695.3	Clostridium clostridioforme AGR2157	ClostridiumXlVa	ClostridiumXlVa
fig_999410.3	Clostridium clostridioforme CM201	ClostridiumXlVa	ClostridiumXlVa
fig_1121319.3	Clostridium hydrogeniformans DSM 21757	ClostridiumXlVa	ClostridiumXlVa
fig_1286820.3	Clostridium methoxybenzovorans SR3	ClostridiumXlVa	ClostridiumXlVa
fig_1163671.3	Clostridium sp. 12(A)	ClostridiumXlVa	ClostridiumXlVa
fig_665940.3	Clostridium sp. 7_3_54FAA	ClostridiumXlVa	ClostridiumXlVa
fig_1304866.3	Clostridium sp. ASBs410	ClostridiumXlVa	ClostridiumXlVa
fig_1776047.3	Clostridium sp. C105KSO15	ClostridiumXlVa	ClostridiumXlVa
fig_1226325.3	Clostridium sp. KLE 1755	ClostridiumXlVa	ClostridiumXlVa
fig_411486.3	Clostridium sp. M62/1	ClostridiumXlVa	ClostridiumXlVa
fig_1095009.4	Clostridium sp. NkU-1 strain JCM 10519	ClostridiumXlVa	ClostridiumXlVa
fig_411472.5	Clostridium symbiosum ATCC 14940	ClostridiumXlVa	ClostridiumXlVa
fig_742740.3	Clostridium symbiosum WAL-14163	ClostridiumXlVa	ClostridiumXlVa
fig_742741.3	Clostridium symbiosum WAL-14673	ClostridiumXlVa	ClostridiumXlVa
fig_1304881.3	ClostridiumIndolis DSM 755	ClostridiumXlVa	ClostridiumXlVa
fig_1298920.3	Desulfotomaculum guttoideum DSM 4024	ClostridiumXlVa	ClostridiumXlVa
fig_658086.3	Lachnospiraceae bacterium 3_1_57FAA_CT1	ClostridiumXlVa	ClostridiumXlVa
fig_1232456.3	Lachnospiraceae bacterium VE202-23	ClostridiumXlVa	ClostridiumXlVa
fig_410072.3	Coprococcus comes	Coprococcus	Coprococcus
fig_410072.5	Coprococcus comes	Coprococcus	Coprococcus
fig_410072.6	Coprococcus comes	Coprococcus	Coprococcus
fig_410072.4	Coprococcus comes	Coprococcus	Coprococcus
fig_33043.3	Coprococcus eutactus	Coprococcus	Coprococcus
fig_33043.4	Coprococcus eutactus	Coprococcus	Coprococcus
fig_33043.5	Coprococcus eutactus	Coprococcus	Coprococcus
fig_33043.6	Coprococcus eutactus	Coprococcus	Coprococcus
fig_717962.3	Coprococcus catus GD/7	Coprococcus	Coprococcus
fig_470146.3	Coprococcus comes ATCC 27758	Coprococcus	Coprococcus
fig_411474.6	Coprococcus eutactus ATCC 27759	Coprococcus	Coprococcus
fig_411489.7	Clostridium sp. L2-50	Coprococcus	Coprococcus
fig_1144275.3	Corallococcus coralloides DSM 2259	Corallococcus	Corallococcus
fig_483219.12	Myxococcus fulvus HW-1	Corallococcus	Corallococcus
fig_1487582.4	Peptococcaceae bacterium SCADC1_2_3	Cryptanaerobacter	Cryptanaerobacter
fig_1487582.5	Peptococcaceae bacterium SCADC1_2_3	Cryptanaerobacter	Cryptanaerobacter
fig_1487582.6	Peptococcaceae bacterium SCADC1_2_3	Cryptanaerobacter	Cryptanaerobacter
fig_1531961.3	Peptococcaceae bacterium BICA1-7	Cryptanaerobacter	Cryptanaerobacter
fig_1629716.3	Peptococcaceae bacterium BRH_c4a	Cryptanaerobacter	Cryptanaerobacter
fig_48.3	Archangium gephyra strain DSM 2261	Cystobacter	Cystobacter
fig_35754.4	Dactylosporangium aurantiacum strain NRRL B-8018	Dactylosporangium	Dactylosporangium
fig_639282.3	Deferribacter desulfuricans SSM1	Deferribacter	Deferribacter
fig_1079111.3	Dehalobacter sp. E1 x Sedimentibacter sp. B4 coculture	Dehalobacter	Dehalobacter
fig_1429043.3	Desulfarculus sp. SPR	Desulfarculus	Desulfarculus
fig_1348163.16	Desulfocarbo indianensis strain SCBM	Desulfarculus	Desulfarculus
fig_1121392.3	Desulfatibacillum aliphaticivorans DSM 15576	Desulfatibacillum	Desulfatibacillum
fig_439235.4	Desulfatibacillum alkenivorans AK-01	Desulfatibacillum	Desulfatibacillum
fig_1304884.3	Desulfitibacter alkalitolerans DSM 16504	Desulfitibacter	Desulfitibacter
fig_1734395.3	Desulfitibacter sp. BRH_c19	Desulfitibacter	Desulfitibacter
fig_756499.4	Desulfitobacterium dehalogenans ATCC 51507	Desulfitobacterium	Desulfitobacterium
fig_871963.5	Desulfitobacterium dichloroeliminans LMG P-21439	Desulfitobacterium	Desulfitobacterium
fig_272564.6	Desulfitobacterium hafniense DCB-2	Desulfitobacterium	Desulfitobacterium
fig_537010.4	Desulfitobacterium hafniense DP7	Desulfitobacterium	Desulfitobacterium
fig_1090321.3	Desulfitobacterium hafniense PCP-1	Desulfitobacterium	Desulfitobacterium
fig_49338.5	Desulfitobacterium hafniense strain DH	Desulfitobacterium	Desulfitobacterium
fig_49338.4	Desulfitobacterium hafniense strain PCE-S	Desulfitobacterium	Desulfitobacterium
fig_872024.4	Desulfitobacterium hafniense TCP-A	Desulfitobacterium	Desulfitobacterium
fig_138119.41	Desulfitobacterium hafniense Y51	Desulfitobacterium	Desulfitobacterium
fig_871968.4	Desulfitobacterium metallireducens DSM 15288	Desulfitobacterium	Desulfitobacterium
fig_146907.3	Desulfitobacterium sp. PCE1	Desulfitobacterium	Desulfitobacterium
fig_1121396.3	Desulfobacter curvatus DSM 3379	Desulfobacter	Desulfobacter
fig_879212.3	Desulfobacter postgatei 2ac9	Desulfobacter	Desulfobacter
fig_1121398.3	Desulfobacter vibrioformis DSM 8776	Desulfobacter	Desulfobacter
fig_88274.4	delta proteobacterium NaphS2	Desulfobacterium	Desulfobacterium
fig_1121399.3	Desulfobacterium anilini DSM 4660	Desulfobacterium	Desulfobacterium
fig_177437.4	Desulfobacterium autotrophicum HRM2	Desulfobacterium	Desulfobacterium
fig_1232437.3	Desulfobacula sp. TS	Desulfobacula	Desulfobacula
fig_651182.5	Desulfobacula toluolica Tol2	Desulfobacula	Desulfobacula
fig_577650.3	Desulfobulbus propionicus DSM 2032	Desulfobulbus	Desulfobulbus
fig_1121405.3	Desulfococcus multivorans DSM 2059	Desulfococcus	Desulfococcus
fig_706587.4	Desulfomonile tiedjei DSM 6799	Desulfomonile	Desulfomonile
fig_1304885.3	Desulforegula conservatrix Mb1Pa	Desulforegula	Desulforegula
fig_1294021.5	Desulfosarcina cetonica JCM 12296	Desulfosarcina	Desulfosarcina
fig_1265505.3	Desulfospira joergensenii DSM 10085	Desulfospira	Desulfospira
fig_476652.3	Desulfosporosinus acididurans strain M1	Desulfosporosinus	Desulfosporosinus
fig_646529.3	Desulfosporosinus acidiphilus SJ4	Desulfosporosinus	Desulfosporosinus
fig_768704.3	Desulfosporosinus meridiei DSM 13257	Desulfosporosinus	Desulfosporosinus
fig_768706.3	Desulfosporosinus orientis DSM 765	Desulfosporosinus	Desulfosporosinus
fig_1531958.3	Desulfosporosinus sp. BICA1-9	Desulfosporosinus	Desulfosporosinus
fig_1734396.3	Desulfosporosinus sp. BRH_c37	Desulfosporosinus	Desulfosporosinus
fig_1487923.3	Desulfosporosinus sp. HMP52	Desulfosporosinus	Desulfosporosinus
fig_1617025.3	Desulfosporosinus sp. I2	Desulfosporosinus	Desulfosporosinus
fig_913865.3	Desulfosporosinus sp. OT	Desulfosporosinus	Desulfosporosinus
fig_768710.3	Desulfosporosinus youngiae DSM 17734	Desulfosporosinus	Desulfosporosinus
fig_1629714.3	Peptococcaceae bacterium BRH_c23	Desulfosporosinus	Desulfosporosinus
fig_1304886.3	Desulfotignum balticum DSM 7044	Desulfotignum	Desulfotignum
fig_1286635.3	Desulfotignum phosphitoxidans DSM 13687	Desulfotignum	Desulfotignum
fig_485916.5	Desulfotomaculum acetoxidans DSM 771	Desulfotomaculum	Desulfotomaculum
fig_1121422.3	Desulfotomaculum alcoholivorax DSM 16058	Desulfotomaculum	Desulfotomaculum
fig_767817.3	Desulfotomaculum gibsoniae DSM 7213	Desulfotomaculum	Desulfotomaculum
fig_1285191.3	Desulfotomaculum intricatum strain NBRC 109411	Desulfotomaculum	Desulfotomaculum
fig_760568.4	Desulfotomaculum kuznetsovii DSM 6115	Desulfotomaculum	Desulfotomaculum
fig_349161.6	Desulfotomaculum reducens MI-1	Desulfotomaculum	Desulfotomaculum
fig_1531959.3	Desulfotomaculum sp. BICA1-6	Desulfotomaculum	Desulfotomaculum
fig_1121430.3	Desulfotomaculum thermocisternum DSM 10259	Desulfotomaculum	Desulfotomaculum
fig_1629715.3	Peptococcaceae bacterium BRH_c8a	Desulfotomaculum	Desulfotomaculum
fig_1121468.4	Desulfovirgula thermocuniculi DSM 16036	Desulfovirgula	Desulfovirgula
fig_653733.4	Desulfurispirillum indicum S5	Desulfurispirillum	Desulfurispirillum
fig_1121472.3	Desulfurispora thermophila DSM 16022	Desulfurispora	Desulfurispora
fig_1232410.3	Desulfuromonas sp. TF	Desulfuromonas	Desulfuromonas
fig_1603606.3	Desulfuromonas sp. WTL	Desulfuromonas	Desulfuromonas
fig_555088.4	Dethiobacter alkaliphilus AHT 1	Dethiobacter	Dethiobacter
fig_1151372.4	Clostridium difficile F501	Eggerthella	Eggerthella
fig_1756148.3	Elizabethkingia genomosp. 2	Elizabethkingia	Elizabethkingia
fig_1756150.3	Elizabethkingia genomosp. 4	Elizabethkingia	Elizabethkingia
fig_1522.9	Clostridium innocuum	Erysipelotrichaceae_incertae_sedis	Erysipelotrichaceae_incertae_sedis
fig_1522.7	Clostridium innocuum AN88	Erysipelotrichaceae_incertae_sedis	Erysipelotrichaceae_incertae_sedis
fig_649755.3	Eubacterium cylindroides ATCC 27803	Erysipelotrichaceae_incertae_sedis	Erysipelotrichaceae_incertae_sedis
fig_813.77	Chlamydia trachomatis strain H29IMS	Erysipelotrichaceae_incertae_sedis	Erysipelotrichaceae_incertae_sedis
fig_1697791.3	Clostridia bacterium UC5.1-2G4	Erysipelotrichaceae_incertae_sedis	Erysipelotrichaceae_incertae_sedis
fig_1151410.4	Clostridium difficile P28	Erysipelotrichaceae_incertae_sedis	Erysipelotrichaceae_incertae_sedis
fig_908340.3	Clostridium sp. HGF2	Erysipelotrichaceae_incertae_sedis	Erysipelotrichaceae_incertae_sedis
fig_999413.4	ClostridiumInnocuum 2959	Erysipelotrichaceae_incertae_sedis	Erysipelotrichaceae_incertae_sedis
fig_457422.3	Erysipelotrichaceae bacterium 2_2_44A	Erysipelotrichaceae_incertae_sedis	Erysipelotrichaceae_incertae_sedis
fig_658657.3	Erysipelotrichaceae bacterium 21_3	Erysipelotrichaceae_incertae_sedis	Erysipelotrichaceae_incertae_sedis
fig_658659.3	Erysipelotrichaceae bacterium 3_1_53	Erysipelotrichaceae_incertae_sedis	Erysipelotrichaceae_incertae_sedis
fig_552396.3	Erysipelotrichaceae bacterium 5_2_54FAA	Erysipelotrichaceae_incertae_sedis	Erysipelotrichaceae_incertae_sedis
fig_469614.3	Erysipelotrichaceae bacterium 6_1_45	Erysipelotrichaceae_incertae_sedis	Erysipelotrichaceae_incertae_sedis
fig_518637.5	Eubacterium biforme DSM 3989	Erysipelotrichaceae_incertae_sedis	Erysipelotrichaceae_incertae_sedis
fig_428127.7	Eubacterium dolichum DSM 3991	Erysipelotrichaceae_incertae_sedis	Erysipelotrichaceae_incertae_sedis
fig_457402.3	Eubacterium sp. 3_1_31	Erysipelotrichaceae_incertae_sedis	Erysipelotrichaceae_incertae_sedis
fig_1123313.3	Streptococcus pleomorphus DSM 20574	Erysipelotrichaceae_incertae_sedis	Erysipelotrichaceae_incertae_sedis
fig_888727.4	Eubacterium sulci ATCC 35585	Eubacterium	Eubacterium
fig_888727.3	Eubacterium sulci ATCC 35585	Eubacterium	Eubacterium
fig_883109.3	Eubacterium infirmum F0142	Eubacterium	Eubacterium
fig_1736.3	Eubacterium limosum ATCC 8480	Eubacterium	Eubacterium
fig_903814.3	Eubacterium limosum KIST612	Eubacterium	Eubacterium
fig_1736.8	Eubacterium limosum strain SA11	Eubacterium	Eubacterium
fig_1161902.3	Eubacterium nodatum ATCC 33099	Eubacterium	Eubacterium
fig_592031.3	Eubacterium saphenum ATCC 49989	Eubacterium	Eubacterium
fig_1392487.3	Eubacterium sp. AB3007	Eubacterium	Eubacterium
fig_853.15	Faecalibacterium prausnitzii	Faecalibacterium	Faecalibacterium
fig_853.16	Faecalibacterium prausnitzii	Faecalibacterium	Faecalibacterium
fig_748224.3	Faecalibacterium cf. prausnitzii KLE1255	Faecalibacterium	Faecalibacterium
fig_411483.3	Faecalibacterium prausnitzii A2-165	Faecalibacterium	Faecalibacterium
fig_718252.3	Faecalibacterium prausnitzii L2-6	Faecalibacterium	Faecalibacterium
fig_411485.1	Faecalibacterium prausnitzii M21/2	Faecalibacterium	Faecalibacterium
fig_657322.3	Faecalibacterium prausnitzii SL3/3	Faecalibacterium	Faecalibacterium
fig_1403537.3	Fervidicella metallireducens AeB	Fervidicella	Fervidicella
fig_2423.14	Fervidobacterium islandicum AW-1	Fervidobacterium	Fervidobacterium
fig_381764.8	Fervidobacterium nodosum Rt17-B1	Fervidobacterium	Fervidobacterium
fig_771875.3	Fervidobacterium pennivorans DSM 9078	Fervidobacterium	Fervidobacterium
fig_546269.5	Filifactor alocis ATCC 35896	Filifactor	Filifactor
fig_292800.3	Flavonifractor plautii	Flavonifractor	Flavonifractor
fig_292800.4	Flavonifractor plautii	Flavonifractor	Flavonifractor
fig_292800.6	Flavonifractor plautii	Flavonifractor	Flavonifractor
fig_292800.5	Flavonifractor plautii	Flavonifractor	Flavonifractor
fig_1697795.3	Clostridia bacterium UC5.1-2H11	Flavonifractor	Flavonifractor
fig_1232439.3	Clostridiales bacterium VE202-03	Flavonifractor	Flavonifractor
fig_742738.3	Clostridium orbiscindens 1_3_50AFAA	Flavonifractor	Flavonifractor
fig_649724.3	Clostridium sp. ATCC BAA-442	Flavonifractor	Flavonifractor
fig_411475.3	Flavonifractor plautii ATCC 29863	Flavonifractor	Flavonifractor
fig_658087.3	Lachnospiraceae bacterium 7_1_58FAA	Flavonifractor	Flavonifractor
fig_469605.3	Fusobacterium gonidiaformans 3-1-5R	Fusobacterium	Fusobacterium
fig_469605.7	Fusobacterium gonidiaformans 3-1-5R	Fusobacterium	Fusobacterium
fig_556263.3	Fusobacterium necrophorum D12	Fusobacterium	Fusobacterium
fig_556263.8	Fusobacterium necrophorum D12	Fusobacterium	Fusobacterium
fig_1226633.4	Fusobacterium necrophorum subsp. funduliforme B35	Fusobacterium	Fusobacterium
fig_1226633.3	Fusobacterium necrophorum subsp. funduliforme B35	Fusobacterium	Fusobacterium
fig_469603.3	Fusobacterium nucleatum subsp. animalis 3_1_33	Fusobacterium	Fusobacterium
fig_469603.7	Fusobacterium nucleatum subsp. animalis 3_1_33	Fusobacterium	Fusobacterium
fig_457405.10	Fusobacterium nucleatum subsp. animalis 7_1 PRJNA32483	Fusobacterium	Fusobacterium
fig_457405.9	Fusobacterium nucleatum subsp. animalis 7_1 PRJNA32483	Fusobacterium	Fusobacterium
fig_556264.3	Fusobacterium nucleatum subsp. animalis D11	Fusobacterium	Fusobacterium
fig_556264.8	Fusobacterium nucleatum subsp. animalis D11	Fusobacterium	Fusobacterium
fig_999414.6	Fusobacterium nucleatum subsp. animalis F0419	Fusobacterium	Fusobacterium
fig_999414.3	Fusobacterium nucleatum subsp. animalis F0419	Fusobacterium	Fusobacterium
fig_76857.8	Fusobacterium nucleatum subsp. polymorphum	Fusobacterium	Fusobacterium
fig_76857.9	Fusobacterium nucleatum subsp. polymorphum	Fusobacterium	Fusobacterium
fig_469602.3	Fusobacterium nucleatum subsp. vincentii 3_1_27	Fusobacterium	Fusobacterium
fig_469602.7	Fusobacterium nucleatum subsp. vincentii 3_1_27	Fusobacterium	Fusobacterium
fig_469604.3	Fusobacterium nucleatum subsp. vincentii 3_1_36A2	Fusobacterium	Fusobacterium
fig_469604.7	Fusobacterium nucleatum subsp. vincentii 3_1_36A2	Fusobacterium	Fusobacterium
fig_469606.3	Fusobacterium nucleatum subsp. vincentii 4_1_13	Fusobacterium	Fusobacterium
fig_469606.8	Fusobacterium nucleatum subsp. vincentii 4_1_13	Fusobacterium	Fusobacterium
fig_469621.3	Fusobacterium periodonticum 1_1_41FAA	Fusobacterium	Fusobacterium
fig_469621.8	Fusobacterium periodonticum 1_1_41FAA	Fusobacterium	Fusobacterium
fig_469599.3	Fusobacterium periodonticum 2_1_31	Fusobacterium	Fusobacterium
fig_469599.8	Fusobacterium periodonticum 2_1_31	Fusobacterium	Fusobacterium
fig_457404.3	Fusobacterium ulcerans 12-1B	Fusobacterium	Fusobacterium
fig_457404.5	Fusobacterium ulcerans 12-1B	Fusobacterium	Fusobacterium
fig_134605.3	Fusobacterium equinum strain CMW8396	Fusobacterium	Fusobacterium
fig_469615.3	Fusobacterium gonidiaformans ATCC 25563	Fusobacterium	Fusobacterium
fig_1307442.5	Fusobacterium hwasookii ChDC F174	Fusobacterium	Fusobacterium
fig_1307443.5	Fusobacterium hwasookii ChDC F206	Fusobacterium	Fusobacterium
fig_1307444.5	Fusobacterium hwasookii ChDC F300	Fusobacterium	Fusobacterium
fig_469616.3	Fusobacterium mortiferum ATCC 9817	Fusobacterium	Fusobacterium
fig_1441734.4	Fusobacterium necrophorum BFTR-1	Fusobacterium	Fusobacterium
fig_1441736.4	Fusobacterium necrophorum BFTR-2	Fusobacterium	Fusobacterium
fig_1441732.4	Fusobacterium necrophorum BL	Fusobacterium	Fusobacterium
fig_1441735.4	Fusobacterium necrophorum DAB	Fusobacterium	Fusobacterium
fig_1441733.4	Fusobacterium necrophorum DJ-1	Fusobacterium	Fusobacterium
fig_1441737.4	Fusobacterium necrophorum DJ-2	Fusobacterium	Fusobacterium
fig_1410656.3	Fusobacterium necrophorum HUN048	Fusobacterium	Fusobacterium
fig_742814.3	Fusobacterium necrophorum subsp. funduliforme 1_1_36S	Fusobacterium	Fusobacterium
fig_1095747.3	Fusobacterium necrophorum subsp. funduliforme ATCC 51357	Fusobacterium	Fusobacterium
fig_1161424.3	Fusobacterium necrophorum subsp. funduliforme Fnf 1007	Fusobacterium	Fusobacterium
fig_1357398.3	Fusobacterium nucleatum 13_3C	Fusobacterium	Fusobacterium
fig_1297579.6	Fusobacterium nucleatum CC53	Fusobacterium	Fusobacterium
fig_1216362.3	Fusobacterium nucleatum ChDC F128	Fusobacterium	Fusobacterium
fig_1307441.4	Fusobacterium nucleatum ChDC F145	Fusobacterium	Fusobacterium
fig_1307442.4	Fusobacterium nucleatum ChDC F174	Fusobacterium	Fusobacterium
fig_1307443.4	Fusobacterium nucleatum ChDC F206	Fusobacterium	Fusobacterium
fig_1307444.4	Fusobacterium nucleatum ChDC F300	Fusobacterium	Fusobacterium
fig_1204474.3	Fusobacterium nucleatum CTI-1	Fusobacterium	Fusobacterium
fig_1204475.3	Fusobacterium nucleatum CTI-2	Fusobacterium	Fusobacterium
fig_1204476.3	Fusobacterium nucleatum CTI-3	Fusobacterium	Fusobacterium
fig_1316586.3	Fusobacterium nucleatum CTI-5	Fusobacterium	Fusobacterium
fig_1316587.3	Fusobacterium nucleatum CTI-6	Fusobacterium	Fusobacterium
fig_1316588.3	Fusobacterium nucleatum CTI-7	Fusobacterium	Fusobacterium
fig_851.8	Fusobacterium nucleatum strain MJR7757B	Fusobacterium	Fusobacterium
fig_457403.8	Fusobacterium nucleatum subsp. animalis 11_3_2	Fusobacterium	Fusobacterium
fig_469601.8	Fusobacterium nucleatum subsp. animalis 21_1A	Fusobacterium	Fusobacterium
fig_469607.3	Fusobacterium nucleatum subsp. animalis 4_8	Fusobacterium	Fusobacterium
fig_457405.3	Fusobacterium nucleatum subsp. animalis 7_1	Fusobacterium	Fusobacterium
fig_997347.4	Fusobacterium nucleatum subsp. animalis ATCC 51191	Fusobacterium	Fusobacterium
fig_1307429.4	Fusobacterium nucleatum subsp. animalis ChDC F324	Fusobacterium	Fusobacterium
fig_76859.3	Fusobacterium nucleatum subsp. animalis strain KCOM 1279	Fusobacterium	Fusobacterium
fig_76859.4	Fusobacterium nucleatum subsp. animalis strain KCOM 1325	Fusobacterium	Fusobacterium
fig_1196653.3	Fusobacterium nucleatum subsp. fusiforme ATCC 51190	Fusobacterium	Fusobacterium
fig_76856.4	Fusobacterium nucleatum subsp. nucleatum	Fusobacterium	Fusobacterium
fig_525283.3	Fusobacterium nucleatum subsp. nucleatum ATCC 23726	Fusobacterium	Fusobacterium
fig_190304.8	Fusobacterium nucleatum subsp. nucleatum ATCC 25586	Fusobacterium	Fusobacterium
fig_1307428.3	Fusobacterium nucleatum subsp. nucleatum ChDC F316	Fusobacterium	Fusobacterium
fig_1307428.4	Fusobacterium nucleatum subsp. nucleatum ChDC F316 strain KCOM 1322	Fusobacterium	Fusobacterium
fig_76856.3	Fusobacterium nucleatum subsp. nucleatum strain KCOM 1250	Fusobacterium	Fusobacterium
fig_393480.8	Fusobacterium nucleatum subsp. polymorphum ATCC 10953	Fusobacterium	Fusobacterium
fig_693991.3	Fusobacterium nucleatum subsp. polymorphum F0401	Fusobacterium	Fusobacterium
fig_76857.7	Fusobacterium nucleatum subsp. polymorphum strain ChDC F306	Fusobacterium	Fusobacterium
fig_209882.4	Fusobacterium nucleatum subsp. vincentii ATCC 49256	Fusobacterium	Fusobacterium
fig_1307427.4	Fusobacterium nucleatum subsp. vincentii ChDC F8	Fusobacterium	Fusobacterium
fig_1307427.5	Fusobacterium nucleatum subsp. vincentii ChDC F8 strain KCOM 1231	Fusobacterium	Fusobacterium
fig_1408287.3	Fusobacterium nucleatum W1481	Fusobacterium	Fusobacterium
fig_1408439.3	Fusobacterium perfoetens ATCC 29250	Fusobacterium	Fusobacterium
fig_546275.3	Fusobacterium periodonticum ATCC 33693	Fusobacterium	Fusobacterium
fig_620833.3	Fusobacterium periodonticum D10	Fusobacterium	Fusobacterium
fig_1278306.3	Fusobacterium russii ATCC 25533	Fusobacterium	Fusobacterium
fig_936561.3	Fusobacterium sp. CM1	Fusobacterium	Fusobacterium
fig_936562.3	Fusobacterium sp. CM21	Fusobacterium	Fusobacterium
fig_936563.3	Fusobacterium sp. CM22	Fusobacterium	Fusobacterium
fig_1032505.3	Fusobacterium sp. OBRC1	Fusobacterium	Fusobacterium
fig_861452.3	Fusobacterium sp. oral taxon 370 str. F0437	Fusobacterium	Fusobacterium
fig_469617.3	Fusobacterium ulcerans ATCC 49185	Fusobacterium	Fusobacterium
fig_469618.3	Fusobacterium varium ATCC 27725	Fusobacterium	Fusobacterium
fig_813.51	Chlamydia trachomatis strain SwabB1	Gardnerella	Gardnerella
fig_483547.12	Geoalkalibacter subterraneus Red1	Geoalkalibacter	Geoalkalibacter
fig_404380.4	Geobacter bemidjiensis Bem	Geobacter	Geobacter
fig_1304887.3	Geobacter bremensis R1	Geobacter	Geobacter
fig_269799.8	Geobacter metallireducens GS-15	Geobacter	Geobacter
fig_691164.3	Geobacter metallireducens RCH3	Geobacter	Geobacter
fig_345632.6	Geobacter pickeringii G13	Geobacter	Geobacter
fig_1510391.3	Geobacter sp. GSS01	Geobacter	Geobacter
fig_443143.4	Geobacter sp. M18	Geobacter	Geobacter
fig_443144.3	Geobacter sp. M21	Geobacter	Geobacter
fig_351605.6	Geobacter uraniireducens Rf4	Geobacter	Geobacter
fig_1121918.3	Geopsychrobacter electrodiphilus DSM 16401	Geopsychrobacter	Geopsychrobacter
fig_1121920.4	Geothrix fermentans DSM 14018	Geothrix	Geothrix
fig_1121926.3	Glycomyces arizonensis DSM 44726	Glycomyces	Glycomyces
fig_1463821.3	Glycomyces sp. NRRL B-16210	Glycomyces	Glycomyces
fig_1111731.3	Glycomyces tenuis DSM 44171	Glycomyces	Glycomyces
fig_334858.3	Goodfellowiella coeruleoviolacea strain NRRL B-24058	Goodfellowiella	Goodfellowiella
fig_572479.3	Halanaerobium praevalens DSM 2228	Halanaerobium	Halanaerobium
fig_1293054.3	Halanaerobium saccharolyticum subsp. saccharolyticum DSM 6643	Halanaerobium	Halanaerobium
fig_502025.10	Haliangium ochraceum DSM 14365	Haliangium	Haliangium
fig_1768113.3	bacterium P3	Hallella	Hallella
fig_1089549.3	Haloglycomyces albus DSM 45210	Haloglycomyces	Haloglycomyces
fig_1033810.4	Haloplasma contractile SSD-17B	Haloplasma	Haloplasma
fig_1121946.3	Hamadaea tsunoensis DSM 44101	Hamadaea	Hamadaea
fig_498761.4	Heliobacterium modesticaldum Ice1	Heliobacterium	Heliobacterium
fig_28444.4	Herbidospora cretacea strain NBRC 15474	Herbidospora	Herbidospora
fig_295585.3	Herbidospora daliensis strain NBRC 106372	Herbidospora	Herbidospora
fig_688067.3	Herbidospora mongoliensis strain NBRC 105882	Herbidospora	Herbidospora
fig_564415.3	Herbidospora sakaeratensis strain NBRC 102641	Herbidospora	Herbidospora
fig_354426.3	Herbidospora yilanensis strain NBRC 106371	Herbidospora	Herbidospora
fig_215803.3	Enhygromyxa salina strain DSM 15201	Hyalangium	Hyalangium
fig_394096.3	Hyalangium minutum strain DSM 14724	Hyalangium	Hyalangium
fig_945713.3	Ignavibacterium album JCM 16511	Ignavibacterium	Ignavibacterium
fig_1297617.3	Intestinimonas butyriciproducens ER1	Intestinimonas	Intestinimonas
fig_1297617.4	Intestinimonas butyriciproducens strain af211	Intestinimonas	Intestinimonas
fig_710696.3	Intrasporangium calvum DSM 43043	Intrasporangium	Intrasporangium
fig_584657.3	Intrasporangium sp. Q5-1	Intrasporangium	Intrasporangium
fig_145996.4	Kibdelosporangium aridum subsp. largum	Kibdelosporangium	Kibdelosporangium
fig_860235.3	Kibdelosporangium phytohabitans strain KLBMP1111	Kibdelosporangium	Kibdelosporangium
fig_703222.3	Kibdelosporangium sp. MJ126-NF4 MJ126-NF41	Kibdelosporangium	Kibdelosporangium
fig_38312.3	Rhodococcus rhodnii strain NRRL B-16535	Kibdelosporangium	Kibdelosporangium
fig_1306174.4	Kineosporia aurantiaca JCM 3230	Kineosporia	Kineosporia
fig_313589.5	Janibacter sp. HTCC2649	Knoellia	Knoellia
fig_1385519.3	Knoellia aerolata DSM 18566	Knoellia	Knoellia
fig_1385518.3	Knoellia flava TL1	Knoellia	Knoellia
fig_1385520.3	Knoellia sinensis KCTC 19936	Knoellia	Knoellia
fig_1736394.3	Knoellia sp. Soil729	Knoellia	Knoellia
fig_1385521.3	Knoellia subterranea KCTC 19937	Knoellia	Knoellia
fig_521045.3	Kosmotoga olearia TBF 19.5.1	Kosmotoga	Kosmotoga
fig_1330330.3	Kosmotoga pacifica strain SLHLJ1	Kosmotoga	Kosmotoga
fig_1236046.5	Mesotoga infera	Kosmotoga	Kosmotoga
fig_1236046.3	Mesotoga infera strain PhosAc3	Kosmotoga	Kosmotoga
fig_660470.3	Mesotoga prima MesG1.Ag.4.2	Kosmotoga	Kosmotoga
fig_1122138.3	Kribbella catacumbae DSM 19601	Kribbella	Kribbella
fig_479435.6	Kribbella flavida DSM 17836	Kribbella	Kribbella
fig_997346.3	Desmospora sp. 8437	Kroppenstedtia	Kroppenstedtia
fig_1449976.3	Kutzneria albida DSM 43870	Kutzneria	Kutzneria
fig_43357.3	Kutzneria albida strain NRRL B-24060	Kutzneria	Kutzneria
fig_345341.3	Kutzneria sp. 744	Kutzneria	Kutzneria
fig_1391654.3	Labilithrix luteola strain DSM 27648	Labilithrix	Labilithrix
fig_1341151.3	Laceyella sacchari 1-1	Laceyella	Laceyella
fig_2026.3	Thermoactinomyces vulgaris strain NRRL F-5595	Laceyella	Laceyella
fig_1125778.3	Clostridiales bacterium OBRC5-5	Lachnoanaerobaculum	Lachnoanaerobaculum
fig_887325.3	Lachnoanaerobaculum saburreum DSM 3986	Lachnoanaerobaculum	Lachnoanaerobaculum
fig_1095750.3	Lachnoanaerobaculum saburreum F0468	Lachnoanaerobaculum	Lachnoanaerobaculum
fig_467210.3	Lachnoanaerobaculum saburreum strain DNF00896	Lachnoanaerobaculum	Lachnoanaerobaculum
fig_936594.3	Lachnospiraceae bacterium ICM7	Lachnoanaerobaculum	Lachnoanaerobaculum
fig_936596.3	Lachnospiraceae bacterium MSX33	Lachnoanaerobaculum	Lachnoanaerobaculum
fig_861454.3	Lachnospiraceae bacterium oral taxon 082 str. F0431	Lachnoanaerobaculum	Lachnoanaerobaculum
fig_575593.3	Lachnospiraceae oral taxon 107 str. F0167	Lachnoanaerobaculum	Lachnoanaerobaculum
fig_1410660.3	Lachnobacterium bovis C6A12	Lachnobacterium	Lachnobacterium
fig_877445.3	Lachnobacterium bovis NK4B19	Lachnobacterium	Lachnobacterium
fig_140626.3	Lachnobacterium bovis strain AE2004	Lachnobacterium	Lachnobacterium
fig_877420.3	Lachnospiraceae bacterium NK4A136	Lachnobacterium	Lachnobacterium
fig_1042156.4	Clostridium sp. SY8519	Lachnospiracea_incertae_sedis	ClostridiumSY8519
fig_411463.4	Eubacterium ventriosum ATCC 27560	Lachnospiracea_incertae_sedis	E. ventriosum
fig_1336241.3	Eubacterium xylanophilum ATCC 35991	Lachnospiracea_incertae_sedis	E. xylanophilum
fig_633697.3	Eubacterium cellulosolvens 6	Lachnospiracea_incertae_sedis	E. cellulosovens
fig_1408436.3	Eubacterium cellulosolvens LD2006	Lachnospiracea_incertae_sedis	E. cellulosovens
fig_39488.3	Eubacterium hallii	Lachnospiracea_incertae_sedis	E. hallii
fig_39488.4	Eubacterium hallii	Lachnospiracea_incertae_sedis	E. hallii
fig_411469.3	Eubacterium hallii DSM 3353	Lachnospiracea_incertae_sedis	E. hallii
fig_39490.3	Eubacterium ramulus	Lachnospiracea_incertae_sedis	E. ramulus
fig_1256908.3	Eubacterium ramulus ATCC 29099	Lachnospiracea_incertae_sedis	E. ramulus
fig_39491.12	Eubacterium rectale	Lachnospiracea_incertae_sedis	E. rectale
fig_39491.13	Eubacterium rectale	Lachnospiracea_incertae_sedis	E. rectale
fig_39491.11	Eubacterium rectale	Lachnospiracea_incertae_sedis	E. rectale
fig_515619.6	Eubacterium rectale ATCC 33656	Lachnospiracea_incertae_sedis	E. rectale
fig_657318.4	Eubacterium rectale DSM 17629	Lachnospiracea_incertae_sedis	E. rectale
fig_657317.3	Eubacterium rectale M104/1	Lachnospiracea_incertae_sedis	E. rectale
fig_39491.14	Eubacterium rectale strain T1-815	Lachnospiracea_incertae_sedis	E. rectale
fig_1458462.3	Lachnospiraceae bacterium AC2029	Lachnospiracea_incertae_sedis	Lachnospiraceae bacterium AC2029
fig_68170.11	Lechevalieria aerocolonigenes strain NBRC 13195	Lechevalieria	Lechevalieria
fig_68170.4	Lechevalieria aerocolonigenes strain NRRL B-3298	Lechevalieria	Lechevalieria
fig_68170.3	Lechevalieria aerocolonigenes strain NRRL B-16138	Lechevalieria_Nocardia	Lechevalieria_Nocardia
fig_1519492.3	Nocardia sp. NRRL S-836	Lechevalieria_Nocardia	Lechevalieria_Nocardia
fig_68170.10	Lechevalieria aerocolonigenes strain NRRL B-16140	Lentzea	Lentzea
fig_40571.3	Lentzea albidocapillata strain NRRL B-24057	Lentzea	Lentzea
fig_1122182.3	Longispora albida DSM 44784	Longispora	Longispora
fig_1236979.3	Marinifilum fragile JCM 15579	Marinifilum	Marinifilum
fig_443254.7	Marinitoga piezophila KA3	Marinitoga	Marinitoga
fig_1428448.3	Marinitoga sp. 1155	Marinitoga	Marinitoga
fig_1428449.5	Marinitoga sp. 1197	Marinitoga	Marinitoga
fig_1736379.3	Marmoricola sp. Leaf446	Marmoricola	Marmoricola
fig_1298863.3	Marmoricola sp. URHB0036	Marmoricola	Marmoricola
fig_1122219.3	Megasphaera cerevisiae DSM 20462	Megasphaera	Megasphaera
fig_1458465.3	Megasphaera elsdenii 14-14	Megasphaera	Megasphaera
fig_907.5	Megasphaera elsdenii 24-50	Megasphaera	Megasphaera
fig_907.4	Megasphaera elsdenii DSM 20460	Megasphaera	Megasphaera
fig_1410663.3	Megasphaera elsdenii T81	Megasphaera	Megasphaera
fig_699218.3	Megasphaera genomosp. type_1 str. 28L	Megasphaera	Megasphaera
fig_706434.3	Megasphaera micronuciformis F0359	Megasphaera	Megasphaera
fig_1285585.3	Megasphaera sp. BL7	Megasphaera	Megasphaera
fig_1111454.3	Megasphaera sp. BV3C16-1	Megasphaera	Megasphaera
fig_537288.4	Megasphaera sp. DJF_B143	Megasphaera	Megasphaera
fig_1603888.3	Megasphaera sp. MJR9396C	Megasphaera	Megasphaera
fig_1273103.4	Megasphaera sp. NM10	Megasphaera	Megasphaera
fig_1232428.4	Megasphaera sp. NP3	Megasphaera	Megasphaera
fig_1000569.4	Megasphaera sp. UPII 135-E	Megasphaera	Megasphaera
fig_1000568.3	Megasphaera sp. UPII 199-6	Megasphaera	Megasphaera
fig_1384082.5	Veillonellaceae bacterium DNF00751	Megasphaera	Megasphaera
fig_1588748.3	Veillonellaceae bacterium KA00182	Megasphaera	Megasphaera
fig_1236046.6	Mesotoga infera strain 46_47	Mesotoga	Mesotoga
fig_1184387.3	Mesotoga prima	Mesotoga	Mesotoga
fig_644283.4	Micromonospora aurantiaca ATCC 27029	Micromonospora	Micromonospora
fig_47853.6	Micromonospora carbonacea strain JXNU-1	Micromonospora	Micromonospora
fig_356851.3	Micromonospora chokoriensis strain NRRL B-24750	Micromonospora	Micromonospora
fig_47863.3	Micromonospora globosa strain NRRL B-2673	Micromonospora	Micromonospora
fig_1150864.3	Micromonospora lupini str. Lupac 08	Micromonospora	Micromonospora
fig_1464048.3	Micromonospora parva strain NRRL B-2680	Micromonospora	Micromonospora
fig_47872.3	Micromonospora purpureochromogenes strain NRRL B-2672	Micromonospora	Micromonospora
fig_291594.4	Micromonospora rifamycinica strain AM105	Micromonospora	Micromonospora
fig_47874.4	Micromonospora rosaria strain DSM 803	Micromonospora	Micromonospora
fig_1169151.3	Micromonospora sp. CNB394	Micromonospora	Micromonospora
fig_1538294.3	Micromonospora sp. HK10	Micromonospora	Micromonospora
fig_648999.4	Micromonospora sp. L5	Micromonospora	Micromonospora
fig_457406.3	Micromonospora sp. M42	Micromonospora	Micromonospora
fig_1415541.3	Micromonospora sp. NRRL B-16802	Micromonospora	Micromonospora
fig_1661387.3	Micromonospora sp. RV43	Micromonospora	Micromonospora
fig_1380393.4	Geodermatophilaceae bacterium URHA0031	Modestobacter	Modestobacter
fig_477641.3	Modestobacter marinus strain BC501	Modestobacter	Modestobacter
fig_1522368.3	Modestobacter sp. KNN45-2b	Modestobacter	Modestobacter
fig_55779.3	Moorella glycerini	Moorella	Moorella
fig_796942.3	Stomatobaculum longum strain ACC2	Moryella	Moryella
fig_1686287.3	Kallipyga sp. GM4	Murdochiella	Murdochiella
fig_1673723.3	Murdochiella sp. SIT12	Murdochiella	Murdochiella
fig_1334629.3	Myxococcus fulvus 124B02	Myxococcus	Myxococcus
fig_246197.24	Myxococcus xanthus DK 1622	Myxococcus	Myxococcus
fig_1198133.3	Myxococcus xanthus DZ2	Myxococcus	Myxococcus
fig_1198538.3	Myxococcus xanthus DZF1	Myxococcus	Myxococcus
fig_1406225.3	Cystobacter violaceus Cb vi76	Myxococcus_Cystobacter	Myxococcus_Cystobacter
fig_1297742.4	Myxococcus sp. (contaminant ex DSM 436)	Myxococcus_Cystobacter	Myxococcus_Cystobacter
fig_1278073.3	Myxococcus stipitatus DSM 14675	Myxococcus_Cystobacter	Myxococcus_Cystobacter
fig_457570.14	Natranaerobius thermophilus JW/NM-WN-LF	Natranaerobius	Natranaerobius
fig_1122608.3	Nocardioides alkalitolerans DSM 16699	Nocardioides	Nocardioides
fig_1122609.3	Nocardioides halotolerans DSM 19273	Nocardioides	Nocardioides
fig_1844.3	Nocardioides luteus strain BAFB	Nocardioides	Nocardioides
fig_110319.3	Nocardioides sp. CF8	Nocardioides	Nocardioides
fig_1325935.3	Nocardioides sp. GD13	Nocardioides	Nocardioides
fig_196162.12	Nocardioides sp. JS614	Nocardioides	Nocardioides
fig_1736431.3	Nocardioides sp. Root122	Nocardioides	Nocardioides
fig_1736408.3	Nocardioides sp. Soil774	Nocardioides	Nocardioides
fig_1736409.3	Nocardioides sp. Soil777	Nocardioides	Nocardioides
fig_1736413.3	Nocardioides sp. Soil797	Nocardioides	Nocardioides
fig_1736416.3	Nocardioides sp. Soil805	Nocardioides	Nocardioides
fig_1380388.4	Nocardioides sp. URHA0032	Nocardioides	Nocardioides
fig_742817.3	Odoribacter laneus YIT 12061	Odoribacter	Odoribacter
fig_1637502.3	Odoribacter sp. N15.MGS-14	Odoribacter	Odoribacter
fig_1637510.3	Odoribacter sp. N54.MGS-14	Odoribacter	Odoribacter
fig_1638778.3	Odoribacter sp. UNK.MGS-12	Odoribacter	Odoribacter
fig_709991.3	Odoribacter splanchnicus DSM 220712	Odoribacter	Odoribacter
fig_712411.3	Olsenella sp. oral taxon 807 strain F0089	Olsenella	Olsenella
fig_1622075.3	Olsenella sp. SIT9	Olsenella	Olsenella
fig_1122622.3	Ornithinimicrobium pekingense DSM 21552	Ornithinimicrobium	Ornithinimicrobium
fig_1007096.3	Oscillibacter ruminantium GH1	Oscillibacter	Oscillibacter
fig_1235797.3	Oscillibacter sp. 1-3	Oscillibacter	Oscillibacter
fig_1519439.3	Oscillibacter sp. ER4	Oscillibacter	Oscillibacter
fig_1226322.3	Oscillibacter sp. KLE 1728	Oscillibacter	Oscillibacter
fig_1226323.3	Oscillibacter sp. KLE 1745	Oscillibacter	Oscillibacter
fig_1232459.3	Oscillospiraceae bacterium VE202-24	Oscillibacter	Oscillibacter
fig_36849.3	Oxobacter pfennigii strain DSM 3222	Oxobacter	Oxobacter
fig_575590.3	Bacteroidetes oral taxon 274 str. F0058	Paludibacter	Paludibacter
fig_1517682.3	Porphyromonadaceae COT-184_OH4590 strain COT-184 OH4590	Paludibacter	Paludibacter
fig_1122946.3	Pelobacter seleniigenes DSM 18267	Pelobacter	Pelobacter
fig_1149860.3	Pelosinus fermentans A11	Pelosinus	Pelosinus
fig_1149859.3	Pelosinus fermentans A12	Pelosinus	Pelosinus
fig_1149861.3	Pelosinus fermentans B3	Pelosinus	Pelosinus
fig_1149862.3	Pelosinus fermentans B4	Pelosinus	Pelosinus
fig_1122947.3	Pelosinus fermentans DSM 17108	Pelosinus	Pelosinus
fig_1192197.3	Pelosinus fermentans JBW45	Pelosinus	Pelosinus
fig_1235479.3	Pelosinus sp. HCF1	Pelosinus	Pelosinus
fig_484770.3	Pelosinus sp. UFO1	Pelosinus	Pelosinus
fig_1111134.3	Clostridiales bacterium BV3C26	Peptoniphilus	Peptoniphilus
fig_1588750.3	Clostridiales bacterium KA00134	Peptoniphilus	Peptoniphilus
fig_1230730.3	Clostridiales bacterium S5-A11	Peptoniphilus	Peptoniphilus
fig_1673726.3	Clostridiales bacterium SIT11	Peptoniphilus	Peptoniphilus
fig_755172.3	Peptoniphilus coxii strain DNF00729	Peptoniphilus	Peptoniphilus
fig_862517.3	Peptoniphilus duerdenii ATCC BAA-1640	Peptoniphilus	Peptoniphilus
fig_908338.3	Peptoniphilus harei ACS-146-V-Sch2b	Peptoniphilus	Peptoniphilus
fig_54005.3	Peptoniphilus harei strain CMW7756A	Peptoniphilus	Peptoniphilus
fig_997350.3	Peptoniphilus indolicus ATCC 29427	Peptoniphilus	Peptoniphilus
fig_596330.3	Peptoniphilus lacrimalis 315-B	Peptoniphilus	Peptoniphilus
fig_1401070.3	Peptoniphilus lacrimalis DNF00528	Peptoniphilus	Peptoniphilus
fig_1122949.3	Peptoniphilus lacrimalis DSM 7455	Peptoniphilus	Peptoniphilus
fig_875454.4	Peptoniphilus rhinitidis 1-13	Peptoniphilus	Peptoniphilus
fig_875453.3	Peptoniphilus sp. 1-1 strain ING2-D1G	Peptoniphilus	Peptoniphilus
fig_1111133.4	Peptoniphilus sp. BV3AC2	Peptoniphilus	Peptoniphilus
fig_1354300.3	Peptoniphilus sp. ChDC B134	Peptoniphilus	Peptoniphilus
fig_1477000.3	Peptoniphilus sp. DNF00840	Peptoniphilus	Peptoniphilus
fig_1033744.3	Peptoniphilus sp. JC140	Peptoniphilus	Peptoniphilus
fig_879308.3	Peptoniphilus sp. oral taxon 375 str. F0436	Peptoniphilus	Peptoniphilus
fig_575609.3	Peptoniphilus sp. oral taxon 386 str. F0131	Peptoniphilus	Peptoniphilus
fig_768724.4	Peptoniphilus sp. oral taxon 836 str. F0141	Peptoniphilus	Peptoniphilus
fig_1118057.3	Peptoniphilus sp. ph5	Peptoniphilus	Peptoniphilus
fig_1720298.3	Peptoniphilus sp. SIT15	Peptoniphilus	Peptoniphilus
fig_1095770.3	Peptoniphilus timonensis JC401	Peptoniphilus	Peptoniphilus
fig_1118062.3	Peptostreptococcaceae bacterium ph1	Peptoniphilus	Peptoniphilus
fig_796937.3	Eubacteriaceae bacterium ACC19a	Peptostreptococcaceae_incertae_sedis	Peptostreptococcaceae_incertae_sedis
fig_796939.3	Eubacteriaceae bacterium CM2	Peptostreptococcaceae_incertae_sedis	Peptostreptococcaceae_incertae_sedis
fig_796940.3	Eubacteriaceae bacterium CM5	Peptostreptococcaceae_incertae_sedis	Peptostreptococcaceae_incertae_sedis
fig_864565.3	Eubacterium yurii subsp. margaretiae ATCC 43715	Peptostreptococcaceae_incertae_sedis	Peptostreptococcaceae_incertae_sedis
fig_69499.3	Petrotoga mobilis	Petrotoga	Petrotoga
fig_403833.7	Petrotoga mobilis SJ95	Petrotoga	Petrotoga
fig_367299.4	Phycicoccus jejuensis strain NRRL B-24460	Phycicoccus	Phycicoccus
fig_1736421.3	Phycicoccus sp. Root101	Phycicoccus	Phycicoccus
fig_1736562.3	Phycicoccus sp. Root563	Phycicoccus	Phycicoccus
fig_1736397.3	Phycicoccus sp. Soil748	Phycicoccus	Phycicoccus
fig_1736414.3	Phycicoccus sp. Soil802	Phycicoccus	Phycicoccus
fig_1736415.3	Phycicoccus sp. Soil803	Phycicoccus	Phycicoccus
fig_1497953.3	Bacteroidales bacterium KA00251	Porphyromonas	Porphyromonas
fig_879243.3	Porphyromonas asaccharolytica DSM 20707	Porphyromonas	Porphyromonas
fig_910312.3	Porphyromonas asaccharolytica PR426713P-I	Porphyromonas	Porphyromonas
fig_36874.9	Porphyromonas cangingivalis COT-109_OH1379	Porphyromonas	Porphyromonas
fig_36874.8	Porphyromonas cangingivalis COT-109_OH1386	Porphyromonas	Porphyromonas
fig_1236520.3	Porphyromonas cangingivalis JCM 15983	Porphyromonas	Porphyromonas
fig_36875.4	Porphyromonas canoris COT-108_OH1224	Porphyromonas	Porphyromonas
fig_36875.3	Porphyromonas canoris OH2762	Porphyromonas	Porphyromonas
fig_1305618.3	Porphyromonas cansulci JCM 13913	Porphyromonas	Porphyromonas
fig_393921.6	Porphyromonas crevioricanis COT-253_OH1447	Porphyromonas	Porphyromonas
fig_393921.5	Porphyromonas crevioricanis COT-253_OH2125	Porphyromonas	Porphyromonas
fig_1305617.3	Porphyromonas crevioricanis JCM 15906	Porphyromonas	Porphyromonas
fig_553175.3	Porphyromonas endodontalis ATCC 35406	Porphyromonas	Porphyromonas
fig_1403335.5	Porphyromonas gingivalis 381	Porphyromonas	Porphyromonas
fig_1403338.3	Porphyromonas gingivalis A7A1-28	Porphyromonas	Porphyromonas
fig_1403336.3	Porphyromonas gingivalis AJW4	Porphyromonas	Porphyromonas
fig_431947.7	Porphyromonas gingivalis ATCC 33277	Porphyromonas	Porphyromonas
fig_1321821.3	Porphyromonas gingivalis F0185	Porphyromonas	Porphyromonas
fig_1321822.3	Porphyromonas gingivalis F0566	Porphyromonas	Porphyromonas
fig_1227269.3	Porphyromonas gingivalis F0568	Porphyromonas	Porphyromonas
fig_1227270.3	Porphyromonas gingivalis F0569	Porphyromonas	Porphyromonas
fig_1227271.3	Porphyromonas gingivalis F0570	Porphyromonas	Porphyromonas
fig_1195243.10	Porphyromonas gingivalis JCVI SC001	Porphyromonas	Porphyromonas
fig_1211023.3	Porphyromonas gingivalis SJD2	Porphyromonas	Porphyromonas
fig_837.83	Porphyromonas gingivalis strain A7436	Porphyromonas	Porphyromonas
fig_837.84	Porphyromonas gingivalis strain Ando	Porphyromonas	Porphyromonas
fig_837.47	Porphyromonas gingivalis strain HG66	Porphyromonas	Porphyromonas
fig_837.85	Porphyromonas gingivalis strain MP4-504	Porphyromonas	Porphyromonas
fig_1030843.3	Porphyromonas gingivalis TDC60	Porphyromonas	Porphyromonas
fig_1321823.3	Porphyromonas gingivalis W4087	Porphyromonas	Porphyromonas
fig_1125722.3	Porphyromonas gingivalis W50	Porphyromonas	Porphyromonas
fig_242619.8	Porphyromonas gingivalis W83	Porphyromonas	Porphyromonas
fig_266762.5	Porphyromonas gingivicanis COT-022_OH1391	Porphyromonas	Porphyromonas
fig_111105.10	Porphyromonas gulae COT-052_OH1355	Porphyromonas	Porphyromonas
fig_111105.11	Porphyromonas gulae COT-052_OH1451	Porphyromonas	Porphyromonas
fig_111105.12	Porphyromonas gulae COT-052_OH2179	Porphyromonas	Porphyromonas
fig_111105.17	Porphyromonas gulae COT-052_OH2857	Porphyromonas	Porphyromonas
fig_111105.13	Porphyromonas gulae COT-052_OH3439	Porphyromonas	Porphyromonas
fig_111105.15	Porphyromonas gulae COT-052_OH3471	Porphyromonas	Porphyromonas
fig_111105.9	Porphyromonas gulae COT-052_OH3498	Porphyromonas	Porphyromonas
fig_111105.16	Porphyromonas gulae COT-052_OH3856	Porphyromonas	Porphyromonas
fig_111105.14	Porphyromonas gulae COT-052_OH4119	Porphyromonas	Porphyromonas
fig_1122972.3	Porphyromonas gulae DSM 15663	Porphyromonas	Porphyromonas
fig_111105.8	Porphyromonas gulae OH3161B	Porphyromonas	Porphyromonas
fig_111105.18	Porphyromonas gulae strain COT-052_OH2199	Porphyromonas	Porphyromonas
fig_1122973.3	Porphyromonas levii DSM 23370	Porphyromonas	Porphyromonas
fig_28115.9	Porphyromonas macacae COT-192_OH2631	Porphyromonas	Porphyromonas
fig_28115.8	Porphyromonas macacae COT-192_OH2859	Porphyromonas	Porphyromonas
fig_1122974.3	Porphyromonas macacae DSM 20710	Porphyromonas	Porphyromonas
fig_1236519.3	Porphyromonas macacae JCM 13914	Porphyromonas	Porphyromonas
fig_1236521.3	Porphyromonas macacae JCM 15984	Porphyromonas	Porphyromonas
fig_1122975.3	Porphyromonas somerae DSM 23386	Porphyromonas	Porphyromonas
fig_1537504.3	Porphyromonas sp. COT-108_OH1349	Porphyromonas	Porphyromonas
fig_1515614.3	Porphyromonas sp. COT-108_OH2963	Porphyromonas	Porphyromonas
fig_1515613.3	Porphyromonas sp. COT-239_OH1446	Porphyromonas	Porphyromonas
fig_1515617.3	Porphyromonas sp. COT-290_OH3588CRE	Porphyromonas	Porphyromonas
fig_1515615.3	Porphyromonas sp. COT-290_OH860	Porphyromonas	Porphyromonas
fig_1515618.3	Porphyromonas sp. UQD_349_COT-052_OH4946	Porphyromonas	Porphyromonas
fig_596327.3	Porphyromonas uenonis 60-3	Porphyromonas	Porphyromonas
fig_1122976.3	Porphyromonas uenonis DSM 23387	Porphyromonas	Porphyromonas
fig_1236493.3	Porphyromonas uenonis JCM 13868 | 1236493.3	Porphyromonas	Porphyromonas
fig_553198.3	Propionibacterium acidifaciens F0233	Porphyromonas	Porphyromonas
fig_1123009.3	Proteocatella sphenisci DSM 23131	Proteocatella	Proteocatella
fig_1280694.3	Pseudobutyrivibrio ruminis AD2017	Pseudobutyrivibrio	Pseudobutyrivibrio
fig_1280688.3	Pseudobutyrivibrio ruminis CF1b	Pseudobutyrivibrio	Pseudobutyrivibrio
fig_1458469.3	Pseudobutyrivibrio ruminis HUN009	Pseudobutyrivibrio	Pseudobutyrivibrio
fig_1408312.3	Pseudobutyrivibrio sp. LB2011	Pseudobutyrivibrio	Pseudobutyrivibrio
fig_1410616.3	Pseudobutyrivibrio sp. MD2005	Pseudobutyrivibrio	Pseudobutyrivibrio
fig_1650661.3	Clostridium sp. GD3	Pseudoflavonifractor	Pseudoflavonifractor
fig_1378168.3	Firmicutes bacterium ASF500	Pseudoflavonifractor	Pseudoflavonifractor
fig_887929.3	Pseudoramibacter alactolyticus ATCC 23263	Pseudoramibacter	Pseudoramibacter
fig_177758.3	Pseudothermotoga lettingae	Pseudothermotoga	Pseudothermotoga
fig_1123032.3	Psychrilyobacter atlanticus DSM 19335	Psychrilyobacter	Psychrilyobacter
fig_1400053.5	Bacteroidales bacterium CF	Rikenella	Rikenella
fig_1400053.3	Bacteroides sp. CF50	Rikenella	Rikenella
fig_301302.3	Roseburia faecis	Roseburia	Roseburia faecis
fig_301302.4	Roseburia faecis strain M72	Roseburia	Roseburia faecis
fig_301301.13	Roseburia hominis	Roseburia	Roseburia hominis
fig_585394.18	Roseburia hominis A2-183	Roseburia	Roseburia hominis
fig_166486.7	Roseburia intestinalis	Roseburia	Roseburia intestinalis
fig_536231.5	Roseburia intestinalis L1-82	Roseburia	Roseburia intestinalis
fig_657315.3	Roseburia intestinalis M50/1	Roseburia	Roseburia intestinalis
fig_718255.3	Roseburia intestinalis XB6B4	Roseburia	Roseburia intestinalis
fig_360807.5	Roseburia inulinivorans	Roseburia	Roseburia inulinivorans
fig_360807.4	Roseburia inulinivorans	Roseburia	Roseburia inulinivorans
fig_622312.4	Roseburia inulinivorans DSM 16841	Roseburia	Roseburia inulinivorans
fig_360807.6	Roseburia inulinivorans strain L1-83	Roseburia	Roseburia inulinivorans
fig_33039.13	Ruminococcus torques	Ruminococcus2	Ruminococcus2
fig_1458463.3	Butyrivibrio sp. AE2032	Saccharofermentans	Saccharofermentans
fig_1179773.3	Saccharothrix espanaensis DSM 44229	Saccharothrix	Saccharothrix
fig_1463825.3	Saccharothrix sp. NRRL B-16314	Saccharothrix	Saccharothrix
fig_1415542.3	Saccharothrix sp. NRRL B-16348	Saccharothrix	Saccharothrix
fig_103733.3	Saccharothrix syringae strain NRRL B-16468	Saccharothrix	Saccharothrix
fig_1136425.3	Salinispora arenicola CNB458	Salinispora	Salinispora
fig_1137250.3	Salinispora arenicola CNB527	Salinispora	Salinispora
fig_1136427.3	Salinispora arenicola CNH646	Salinispora	Salinispora
fig_1169176.3	Salinispora arenicola CNH877	Salinispora	Salinispora
fig_1137251.3	Salinispora arenicola CNH905	Salinispora	Salinispora
fig_1137252.3	Salinispora arenicola CNH941	Salinispora	Salinispora
fig_1169175.3	Salinispora arenicola CNH962	Salinispora	Salinispora
fig_1288085.3	Salinispora arenicola CNH963	Salinispora	Salinispora
fig_1136430.3	Salinispora arenicola CNH964	Salinispora	Salinispora
fig_1169174.3	Salinispora arenicola CNP105	Salinispora	Salinispora
fig_1169170.3	Salinispora arenicola CNP193	Salinispora	Salinispora
fig_1144929.3	Salinispora arenicola CNQ748	Salinispora	Salinispora
fig_1169167.3	Salinispora arenicola CNR107	Salinispora	Salinispora
fig_1298918.3	Salinispora arenicola CNR416	Salinispora	Salinispora
fig_1298919.3	Salinispora arenicola CNR425	Salinispora	Salinispora
fig_1136429.3	Salinispora arenicola CNR921	Salinispora	Salinispora
fig_391037.6	Salinispora arenicola CNS-205	Salinispora	Salinispora
fig_1169178.3	Salinispora arenicola CNS051	Salinispora	Salinispora
fig_1288087.3	Salinispora arenicola CNS243	Salinispora	Salinispora
fig_1288086.3	Salinispora arenicola CNS299	Salinispora	Salinispora
fig_1144930.3	Salinispora arenicola CNS673	Salinispora	Salinispora
fig_1169168.3	Salinispora arenicola CNS744	Salinispora	Salinispora
fig_1149863.3	Salinispora arenicola CNT-088	Salinispora	Salinispora
fig_1137255.3	Salinispora arenicola CNT005	Salinispora	Salinispora
fig_1137256.3	Salinispora arenicola CNT798	Salinispora	Salinispora
fig_1169172.3	Salinispora arenicola CNT799	Salinispora	Salinispora
fig_1137253.3	Salinispora arenicola CNT800	Salinispora	Salinispora
fig_1136428.3	Salinispora arenicola CNT850	Salinispora	Salinispora
fig_1137254.3	Salinispora arenicola CNT857	Salinispora	Salinispora
fig_1169163.3	Salinispora arenicola CNT859	Salinispora	Salinispora
fig_1169169.3	Salinispora arenicola CNX481	Salinispora	Salinispora
fig_1136426.3	Salinispora arenicola CNX482	Salinispora	Salinispora
fig_1137257.3	Salinispora arenicola CNX508	Salinispora	Salinispora
fig_1169171.3	Salinispora arenicola CNX814	Salinispora	Salinispora
fig_1137258.3	Salinispora arenicola CNX891	Salinispora	Salinispora
fig_1169162.3	Salinispora arenicola CNY011	Salinispora	Salinispora
fig_1169179.3	Salinispora arenicola CNY231	Salinispora	Salinispora
fig_1169165.3	Salinispora arenicola CNY234	Salinispora	Salinispora
fig_1169166.3	Salinispora arenicola CNY256	Salinispora	Salinispora
fig_1169177.3	Salinispora arenicola CNY260	Salinispora	Salinispora
fig_1169173.3	Salinispora arenicola CNY280	Salinispora	Salinispora
fig_1169164.3	Salinispora arenicola CNY282	Salinispora	Salinispora
fig_999546.3	Salinispora arenicola DSM 45545	Salinispora	Salinispora
fig_168697.7	Salinispora arenicola strain CNH996	Salinispora	Salinispora
fig_1169193.3	Salinispora pacifica CNQ768	Salinispora	Salinispora
fig_1137260.3	Salinispora pacifica CNR114	Salinispora	Salinispora
fig_1137261.3	Salinispora pacifica CNR894	Salinispora	Salinispora
fig_1169187.3	Salinispora pacifica CNR942	Salinispora	Salinispora
fig_1169182.3	Salinispora pacifica CNS055	Salinispora	Salinispora
fig_1137262.3	Salinispora pacifica CNS103	Salinispora	Salinispora
fig_1288089.3	Salinispora pacifica CNS237	Salinispora	Salinispora
fig_1169186.3	Salinispora pacifica CNS860	Salinispora	Salinispora
fig_1169194.3	Salinispora pacifica CNS863	Salinispora	Salinispora
fig_1169189.3	Salinispora pacifica CNS996	Salinispora	Salinispora
fig_1149864.3	Salinispora pacifica CNT-133	Salinispora	Salinispora
fig_1136416.3	Salinispora pacifica CNT001	Salinispora	Salinispora
fig_1136417.3	Salinispora pacifica CNT003	Salinispora	Salinispora
fig_1136418.3	Salinispora pacifica CNT029	Salinispora	Salinispora
fig_1169190.3	Salinispora pacifica CNT045	Salinispora	Salinispora
fig_1136419.3	Salinispora pacifica CNT084	Salinispora	Salinispora
fig_1169188.3	Salinispora pacifica CNT124	Salinispora	Salinispora
fig_1136420.3	Salinispora pacifica CNT131	Salinispora	Salinispora
fig_1136421.3	Salinispora pacifica CNT138	Salinispora	Salinispora
fig_1136422.3	Salinispora pacifica CNT148	Salinispora	Salinispora
fig_1136423.3	Salinispora pacifica CNT150	Salinispora	Salinispora
fig_1137263.3	Salinispora pacifica CNT569	Salinispora	Salinispora
fig_1169191.3	Salinispora pacifica CNT584	Salinispora	Salinispora
fig_1136424.3	Salinispora pacifica CNT603	Salinispora	Salinispora
fig_1169184.3	Salinispora pacifica CNT609	Salinispora	Salinispora
fig_1206102.3	Salinispora pacifica CNT796	Salinispora	Salinispora
fig_1137264.3	Salinispora pacifica CNT849	Salinispora	Salinispora
fig_1169180.3	Salinispora pacifica CNT851	Salinispora	Salinispora
fig_1137265.3	Salinispora pacifica CNT854	Salinispora	Salinispora
fig_1137266.3	Salinispora pacifica CNT855	Salinispora	Salinispora
fig_1305843.3	Salinispora pacifica CNY202	Salinispora	Salinispora
fig_1169185.3	Salinispora pacifica CNY237	Salinispora	Salinispora
fig_1288090.3	Salinispora pacifica CNY239	Salinispora	Salinispora
fig_1169192.3	Salinispora pacifica CNY330	Salinispora	Salinispora
fig_1169181.3	Salinispora pacifica CNY331	Salinispora	Salinispora
fig_999542.3	Salinispora pacifica DSM 45543	Salinispora	Salinispora
fig_999543.3	Salinispora pacifica DSM 45544	Salinispora	Salinispora
fig_1050198.3	Salinispora pacifica DSM 45546	Salinispora	Salinispora
fig_1050199.3	Salinispora pacifica DSM 45547	Salinispora	Salinispora
fig_999544.3	Salinispora pacifica DSM 45548	Salinispora	Salinispora
fig_999545.3	Salinispora pacifica DSM 45549	Salinispora	Salinispora
fig_369723.5	Salinispora tropica CNB-440	Salinispora	Salinispora
fig_1137247.3	Salinispora tropica CNB476	Salinispora	Salinispora
fig_1136431.3	Salinispora tropica CNB536	Salinispora	Salinispora
fig_1137248.3	Salinispora tropica CNH898	Salinispora	Salinispora
fig_1169198.3	Salinispora tropica CNR699	Salinispora	Salinispora
fig_1137249.3	Salinispora tropica CNS197	Salinispora	Salinispora
fig_1169195.3	Salinispora tropica CNS416	Salinispora	Salinispora
fig_1169196.3	Salinispora tropica CNT250	Salinispora	Salinispora
fig_1288084.3	Salinispora tropica CNT261	Salinispora	Salinispora
fig_1169197.3	Salinispora tropica CNY012	Salinispora	Salinispora
fig_1267.3	Sarcina ventriculi	Sarcina	Sarcina
fig_304766.4	Sedimentibacter sp. B4	Sedimentibacter	Sedimentibacter
fig_1123252.3	Shimazuella kribbensis DSM 45090	Shimazuella	Shimazuella
fig_626523.3	Shuttleworthia satelles DSM 14600	Shuttleworthia	Shuttleworthia
fig_936574.3	Shuttleworthia sp. MSX8B	Shuttleworthia	Shuttleworthia
fig_1538640.3	Smithella sp. F21	Smithella	Smithella
fig_1499107.3	Smithella sp. SCADC	Smithella	Smithella
fig_1735324.3	Smithella sp. SDB	Smithella	Smithella
fig_448385.16	Sorangium cellulosum So ce56	Sorangium	Sorangium
fig_1254432.3	Sorangium cellulosum So0157-2	Sorangium	Sorangium
fig_56.41	Sorangium cellulosum strain So0007-03	Sorangium	Sorangium
fig_56.43	Sorangium cellulosum strain So0008-312	Sorangium	Sorangium
fig_56.44	Sorangium cellulosum strain So0163	Sorangium	Sorangium
fig_479434.6	Sphaerobacter thermophilus DSM 20745	Sphaerobacter	Sphaerobacter
fig_58123.3	Spirillospora albida strain NRRL B-3350	Spirillospora	Spirillospora
fig_1048339.3	Sporichthya polymorpha DSM 43042	Sporichthya	Sporichthya
fig_401526.3	Thermosinus carboxydivorans Nor1	Sporolituus	Sporolituus
fig_446470.6	Stackebrandtia nassauensis DSM 44728	Stackebrandtia	Stackebrandtia
fig_378806.16	Stigmatella aurantiaca DW4/3-1	Stigmatella	Stigmatella
fig_378806.8	Stigmatella aurantiaca DW4/3-1 (Prj:54333)	Stigmatella	Stigmatella
fig_1469144.8	Streptomyces thermoautotrophicus strain UBT1	Streptomyces	Streptomyces
fig_1469144.9	Streptomyces thermoautotrophicus strain UBT1	Streptomyces	Streptomyces
fig_1469144.10	Streptomyces thermoautotrophicus strain H1	Streptomyces	Streptomyces
fig_411471.5	Subdoligranulum variabile DSM 15176	Subdoligranulum	Subdoligranulum
fig_292459.5	Symbiobacterium thermophilum IAM 14863	Symbiobacterium	Symbiobacterium
fig_1294023.3	Syntrophomonas palmitatica JCM 14374	Syntrophomonas	Syntrophomonas
fig_1671629.3	Syntrophomonas sp. DTU018	Syntrophomonas	Syntrophomonas
fig_1671630.3	Syntrophomonas sp. DTU019	Syntrophomonas	Syntrophomonas
fig_378794.3	Syntrophomonas wolfei subsp. methylbutyratica	Syntrophomonas	Syntrophomonas
fig_335541.7	Syntrophomonas wolfei subsp. wolfei str. Goettingen	Syntrophomonas	Syntrophomonas
fig_690567.3	Syntrophomonas zehnderi OL-4	Syntrophomonas	Syntrophomonas
fig_1671631.3	Syntrophothermus sp. DTU052	Syntrophothermus	Syntrophothermus
fig_1671631.4	Syntrophothermus sp. DTU052	Syntrophothermus	Syntrophothermus
fig_643648.3	Syntrophothermus lipocalidus DSM 12680	Syntrophothermus	Syntrophothermus
fig_1307832.4	Tannerella forsythia 3313	Tannerella	Tannerella
fig_203275.8	Tannerella forsythia ATCC 43037	Tannerella	Tannerella
fig_1307833.4	Tannerella forsythia KS16	Tannerella	Tannerella
fig_28112.6	Tannerella forsythia strain ATCC 43037	Tannerella	Tannerella
fig_1411022.3	Tannerella sp. oral taxon BU063 isolate Cell 1/3	Tannerella	Tannerella
fig_1411915.3	Tannerella sp. oral taxon BU063 isolate Cell 8/11	Tannerella	Tannerella
fig_1727.3	Corynebacterium variabile strain NRRL B-4201	Terrabacter	Terrabacter
fig_1380370.4	Intrasporangiaceae bacterium URHB0013	Terrabacter	Terrabacter
fig_1619947.3	Terrabacter sp. 28	Terrabacter	Terrabacter
fig_1736484.3	Terrabacter sp. Root181	Terrabacter	Terrabacter
fig_1736603.3	Terrabacter sp. Root85	Terrabacter	Terrabacter
fig_1736418.3	Terrabacter sp. Soil810	Terrabacter	Terrabacter
fig_1736419.3	Terrabacter sp. Soil811	Terrabacter	Terrabacter
fig_1172188.3	Terracoccus sp. 273MFTsu3.1	Terrabacter	Terrabacter
fig_1193182.3	Tetrasphaera australiensis Ben110	Tetrasphaera	Tetrasphaera
fig_1193181.3	Tetrasphaera elongata Lp2	Tetrasphaera	Tetrasphaera
fig_1194083.3	Tetrasphaera japonica T1-X7	Tetrasphaera	Tetrasphaera
fig_1736399.3	Tetrasphaera sp. Soil756	Tetrasphaera	Tetrasphaera
fig_1089548.3	Thermicanus aegyptius DSM 12793	Thermicanus	Thermicanus
fig_1329516.3	Thermoactinomyces daqus H-18	Thermoactinomyces	Thermoactinomyces
fig_414750.3	Thermoactinomyces sp. CDF	Thermoactinomyces	Thermoactinomyces
fig_1535750.3	Thermoactinomyces sp. Gus2-1	Thermoactinomyces	Thermoactinomyces
fig_509192.3	Thermoanaerobacter ethanolicus JW 200	Thermoanaerobacter	Thermoanaerobacter
fig_1125975.3	Thermoanaerobacter indiensis BSB-33	Thermoanaerobacter	Thermoanaerobacter
fig_880478.3	Thermoanaerobacter siderophilus SR4	Thermoanaerobacter	Thermoanaerobacter
fig_1511746.3	Thermoanaerobacter sp. YS13	Thermoanaerobacter	Thermoanaerobacter
fig_1198630.3	Thermoanaerobacter thermohydrosulfuricus WC1	Thermoanaerobacter	Thermoanaerobacter
fig_697303.4	Thermoanaerobacter wiegelii Rt8.B1	Thermoanaerobacter	Thermoanaerobacter
fig_580327.4	Thermoanaerobacterium thermosaccharolyticum DSM 571	Thermoanaerobacterium	Thermoanaerobacterium
fig_698948.3	Thermoanaerobacterium thermosaccharolyticum M0795	Thermohydrogenium	Thermohydrogenium
fig_471852.6	Thermomonospora curvata DSM 43183	Thermomonospora	Thermomonospora
fig_1161912.4	Thermosipho africanus H17ap60334	Thermosipho	Thermosipho
fig_484019.4	Thermosipho africanus TCF52B	Thermosipho	Thermosipho
fig_391009.9	Thermosipho melanesiensis BI429	Thermosipho	Thermosipho
fig_1298851.3	Thermosulfidibacter takaii ABI70S6	Thermosulfidibacter	Thermosulfidibacter
fig_520762.4	Thermotalea metallivorans strain B2-1	Thermotalea	Thermotalea
fig_1408159.3	Thermotoga caldifontis AZM44c09	Thermotoga	Thermotoga
fig_1123383.3	Thermotoga elfii DSM 9442	Thermotoga	Thermotoga
fig_1219083.7	Thermotoga elfii NBRC 107921 | 1219083.7	Thermotoga	Thermotoga
fig_1123384.3	Thermotoga hypogea DSM 11164	Thermotoga	Thermotoga
fig_1219084.8	Thermotoga hypogea NBRC 106472 | 1219084.8	Thermotoga	Thermotoga
fig_416591.5	Thermotoga lettingae TMO	Thermotoga	Thermotoga
fig_1408160.3	Thermotoga profunda AZM34c06	Thermotoga	Thermotoga
fig_1635260.4	Thermotoga sp. 50_1627	Thermotoga	Thermotoga
fig_1635259.3	Thermotoga sp. 50_64	Thermotoga	Thermotoga
fig_1125700.3	Treponema medium ATCC 700293	Treponema	Treponema
fig_1306407.3	Treponema phagedenis 4A	Treponema	Treponema
fig_754027.3	Treponema phagedenis F0421	Treponema	Treponema
fig_162.3	Treponema phagedenis strain V1	Treponema	Treponema
fig_1539298.3	Treponema sp. OMZ 838	Treponema	Treponema
fig_596324.3	Treponema vincentii ATCC 35580	Treponema	Treponema
fig_1125702.3	Treponema vincentii F0403	Treponema	Treponema
fig_1157490.3	Tumebacillus flagellatus strain GST4	Tumebacillus	Tumebacillus
fig_1541960.3	Mollicutes bacterium HR2	Turicibacter	Turicibacter
fig_263358.5	Verrucosispora maris AB-18-032	Verrucosispora	Verrucosispora
fig_1003110.3	Verrucosispora maris strain NRRL B-24793	Verrucosispora	Verrucosispora
fig_1631346.5	Bacillaceae bacterium mt6		Bacillaceae_bacterium_mt6
fig_1734400.3	bacterium BRH_c32		bacterium_BRH_c32
fig_1768114.3	bacterium F083		bacterium_F083
fig_1643428.3	bacterium JGI-1		bacterium_JGI-1
fig_1633643.3	bacterium JGI-23		bacterium_JGI-23
fig_1703771.3	candidate division TA06 bacterium DG_26		candidate_division_TA06_bacterium_DG_26
fig_1703773.3	candidate division TA06 bacterium SM1_40		candidate_division_TA06_bacterium_I
fig_1703774.3	candidate division TA06 bacterium SM23_40		candidate_division_TA06_bacterium_I
fig_1703428.3	candidate division Zixibacteria bacterium SM23_81		candidate_division_Zixibacteria_bacterium_SM23_81
fig_1047070.3	candidate division WWE1 bacterium JGI 0000039-G13		Candidatus Cloacamonas
fig_1379397.3	candidate division WWE1 bacterium JGI OTU-3		Candidatus Cloacamonas
fig_456827.3	Candidatus Cloacamonas acidaminovorans		Candidatus Cloacamonas
fig_459349.8	Candidatus Cloacimonas acidaminovorans str. Evry		Candidatus Cloacamonas
fig_1702214.3	Candidatus Bacteroides periocalifornicus		Candidatus_Bacteroides_periocalifornicus
fig_1211818.3	Candidatus Dorea massiliensis AP6		Candidatus_Dorea_massiliensis_AP6
fig_890399.3	Candidatus Magnetoglobus multicellularis str. Araruama		Candidatus_Magnetoglobus_multicellularis_str._Araruama
fig_1509431.4	Candidatus Magnetomorum sp. HK-1		Candidatus_Magnetomorum_sp._HK-1
fig_270498.17	Catabacter hongkongensis strain ABBA15k		Catabacter_hongkongensis_strain_ABBA15k
fig_270498.16	Catabacter hongkongensis strain HKU16		Catabacter_hongkongensis_strain_HKU16
fig_1339239.3	Cetobacterium sp. ZOR0034		Cetobacterium sp. ZOR0034
fig_52.7	Chondromyces crocatus strain Cm c5		Chondromyces_crocatus_strain_Cm_c5
fig_626937.4	Christensenella minuta strain DSM 22607		Christensenella_minuta_strain_DSM_22607
fig_1734399.3	Clostridia bacterium BRH_c25		Clostridia_bacterium_BRH_c25
fig_1671637.3	Clostridia bacterium DTU015		Clostridia_bacterium_DTU015
fig_1629719.3	Clostridiaceae bacterium BRH_c20a		Clostridiaceae_bacterium_BRH_c20a
fig_1304284.3	Clostridiaceae bacterium L21-TH-D2		Clostridiaceae_bacterium_L21-TH-D2
fig_1658111.3	Clostridiaceae bacterium mt12		Clostridiaceae_bacterium_mt12
fig_1641393.3	Clostridiales bacterium 38_11		Clostridiales_bacterium_38_11
fig_938289.3	Clostridiales bacterium 9403326		Clostridiales_bacterium_9403326
fig_1449126.3	Clostridiales bacterium DRI-13		Clostridiales_bacterium_DRI-13
fig_1671646.3	Clostridiales bacterium DTU010		Clostridiales_bacterium_DTU010
fig_1671649.3	Clostridiales bacterium DTU023		Clostridiales_bacterium_DTU023
fig_1671650.3	Clostridiales bacterium DTU032		Clostridiales_bacterium_DTU032
fig_1766203.3	Clostridiales bacterium MCWD3		Clostridiales_bacterium_MCWD3
fig_877414.3	Clostridiales bacterium NK3B98		Clostridiales_bacterium_NK3B98
fig_1118059.3	Clostridiales bacterium ph2		Clostridiales_bacterium_ph2
fig_1605376.3	Clostridiales bacterium PH28_bin88		Clostridiales_bacterium_PH28_bin88
fig_1230734.3	Clostridiales bacterium S5-A14a		Clostridiales_bacterium_S5-A14a
fig_1232442.3	Clostridiales bacterium VE202-06		Clostridiales_bacterium_VE202-06
fig_1294142.3	ClostridiumIntestinale URNW		Clostridium_intestinale_URNW
fig_1469948.3	Clostridium sp. KNHs209		Clostridium_sp._KNHs209
fig_1125863.3	Deferrisoma camini S3R1		Deferrisoma_camini_S3R1
fig_1283296.3	delta proteobacterium JGI 0000059-O15		delta_proteobacterium_JGI_0000059-O15
fig_1640514.3	Deltaproteobacteria bacterium CSP1-8		Deltaproteobacteria_bacterium_CSP1-8
fig_1735114.3	Desulfobacteraceae bacterium RAAP-1		Desulfobacteraceae_bacterium_RAAP-1
fig_1629713.4	Desulfobulbaceae bacterium BRH_c16a		Desulfobulbaceae_bacterium_BRH_c16a
fig_1536652.3	Desulfobulbus sp. Tol-SR		Desulfobulbus_sp._Tol-SR
fig_796941.3	Eubacteriaceae bacterium OBRC8		Eubacteriaceae_bacterium_OBRC8
fig_1235802.3	Eubacterium plexicaudatum ASF492		Eubacterium_plexicaudatum_ASF492
fig_1235790.3	Eubacterium sp. 14-2		Eubacterium_sp._14-2
fig_1380353.5	Geodermatophilaceae bacterium URHB0062		Geodermatophilaceae_bacterium_URHB0062
fig_1673721.3	Intestinimonas sp. GD2		Intestinimonas_sp._GD2
fig_1386089.3	Intrasporangium oryzae NRRL B-24470		Intrasporangium_oryzae_NRRL_B-24470
fig_1643429.3	bacterium JGI-2		JGI_I
fig_1633639.3	bacterium JGI-20		JGI_I
fig_1633642.3	bacterium JGI-25		JGI_I
fig_1643430.3	bacterium JGI-3		JGI_I
fig_1633632.3	bacterium JGI-11		JGI_II
fig_1633634.3	bacterium JGI-13		JGI_II
fig_1633635.4	bacterium JGI-14		JGI_II
fig_1643431.3	bacterium JGI-4		JGI_II
fig_1633628.3	bacterium JGI-7		JGI_II
fig_1633629.3	bacterium JGI-8		JGI_II
fig_1633630.3	bacterium JGI-9		JGI_II
fig_1235800.3	Lachnospiraceae bacterium 10-1		Lachnospiraceae_bacterium_10-1
fig_397287.3	Lachnospiraceae bacterium 28-4		Lachnospiraceae_bacterium_28-4
fig_397288.3	Lachnospiraceae bacterium 3-1		Lachnospiraceae_bacterium_3-1
fig_397290.3	Lachnospiraceae bacterium A2		Lachnospiraceae_bacterium_A2
fig_397291.3	Lachnospiraceae bacterium A4		Lachnospiraceae_bacterium_A4
fig_1408319.3	Lachnospiraceae bacterium AB2028		Lachnospiraceae_bacterium_AB2028
fig_1408321.3	Lachnospiraceae bacterium AC2028		Lachnospiraceae_bacterium_AC2028
fig_1392493.3	Lachnospiraceae bacterium AC2031		Lachnospiraceae_bacterium_AC2031
fig_1408322.3	Lachnospiraceae bacterium AC3007		Lachnospiraceae_bacterium_AC3007
fig_1410621.3	Lachnospiraceae bacterium AD3010		Lachnospiraceae_bacterium_AD3010
fig_1410622.3	Lachnospiraceae bacterium C6A11		Lachnospiraceae_bacterium_C6A11
fig_1235793.3	Lachnospiraceae bacterium COE1		Lachnospiraceae_bacterium_COE1
fig_1410624.3	Lachnospiraceae bacterium FE2018		Lachnospiraceae_bacterium_FE2018
fig_1408323.3	Lachnospiraceae bacterium MA2020		Lachnospiraceae_bacterium_MA2020
fig_1410626.3	Lachnospiraceae bacterium NC2004		Lachnospiraceae_bacterium_NC2004
fig_1410627.3	Lachnospiraceae bacterium NC2008		Lachnospiraceae_bacterium_NC2008
fig_1410628.3	Lachnospiraceae bacterium ND2006		Lachnospiraceae_bacterium_ND2006
fig_877424.3	Lachnospiraceae bacterium NK4A179		Lachnospiraceae_bacterium_NK4A179
fig_1410630.3	Lachnospiraceae bacterium P6A3		Lachnospiraceae_bacterium_P6A3
fig_1410631.3	Lachnospiraceae bacterium P6B14		Lachnospiraceae_bacterium_P6B14
fig_1703332.3	Lachnospiraceae bacterium TF01-11		Lachnospiraceae_bacterium_TF01-11
fig_1410632.3	Lachnospiraceae bacterium V9D3004		Lachnospiraceae_bacterium_V9D3004
fig_1232455.3	Lachnospiraceae bacterium VE202-12		Lachnospiraceae_bacterium_VE202-12
fig_1410633.3	Lachnospiraceae bacterium YSB2008		Lachnospiraceae_bacterium_YSB2008
fig_1392494.3	Lachnospiraceae bacterium AC2012		Lachnospiraceae_bacterium I
fig_1408320.3	Lachnospiraceae bacterium AC2014		Lachnospiraceae_bacterium I
fig_1410623.3	Lachnospiraceae bacterium FD2005		Lachnospiraceae_bacterium I
fig_1410625.3	Lachnospiraceae bacterium MD2004		Lachnospiraceae_bacterium I
fig_1408324.3	Lachnospiraceae bacterium MC2017		Lachnospiraceae_bacterium II
fig_877421.3	Lachnospiraceae bacterium NK4A144		Lachnospiraceae_bacterium II
fig_1703781.3	Latescibacteria bacterium DG_63		Latescibacteria_bacterium_DG_63
fig_1150474.3	Mesoaciditoga lauensis cd-1655R = DSM 25116		Mesoaciditoga_lauensis_cd-1655R_=_DSM_25116
fig_1736354.3	Geodermatophilus sp. Leaf369		Modestobacter_Geodermatophilus
fig_1736356.3	Modestobacter sp. Leaf380		Modestobacter_Geodermatophilus
fig_1541959.3	Mollicutes bacterium HR1		Mollicutes_bacterium_HR1
fig_408672.3	Nocardioidaceae bacterium Broad-1		Nocardioidaceae_bacterium_Broad-1
fig_1531962.3	Peptococcaceae bacterium BICA1-8		Peptococcaceae_bacterium_BICA1-8
fig_1629717.3	Peptococcaceae bacterium BRH_c4b		Peptococcaceae_bacterium_BRH_c4b
fig_999898.3	Peptococcaceae bacterium CEB3		Peptococcaceae_bacterium_CEB3
fig_936556.4	Peptostreptococcaceae bacterium AS15		Peptostreptococcaceae_bacterium_AS15
fig_1321784.3	Peptostreptococcaceae bacterium oral taxon 113 str. W5053		Peptostreptococcaceae_bacterium_oral_taxon_113_str._W5053
fig_1671665.3	Rikenellaceae bacterium DTU002		Rikenellaceae_bacterium_DTU002
fig_552398.3	Ruminococcaceae bacterium D16		Ruminococcaceae_bacterium_D16
fig_1123075.3	Ruminococcus gauvreauii DSM 19829		Ruminococcus_gauvreauii_DSM_19829
fig_1329796.3	Thermoactinomycetaceae bacterium GD1		Thermoactinomycetaceae_bacterium_GD1
fig_1198116.5	Thermoplasmatales archaeon SCGC AB-539-N05		Thermoplasmatales_archaeon_SCGC_AB-539-N05
fig_1242866.5	Thermoplasmatales archaeon SCGC AB-540-F20		Thermoplasmatales_archaeon_SCGC_AB-540-F20
fig_1635293.3	Thermotogales bacterium 46_20		Thermotogales_bacterium_46_20
fig_244328.4	uncultured Clostridia bacterium		uncultured_Clostridia_bacterium

## Sheet: C
Table S1C. Correlations (Spearman’s rho) between mean abundances of pathway genes and mean abundances of the corresponding three housekeeping genes (hkg) rplB/recA/pyrG for all major taxa considering all samples included in this study (n=2387) are shown.
Taxon	Compared to mean 3hkg
	Acetyl-CoA
Anaerostipes	0.91±0.06
Butyricicoccus	0.88±0.01
Butyricimonas	0.89±0.01
Coprococcus	0.84±0.05
Clostridium XlVa	0.54±0.06
E. hallii	0.84±0.02
E. ramulus	0.77±0.06
E. rectale	0.96±0.01
E. ventriosum	0.68±0.03
F. prausnitzii	0.96±0.01
Flavonifractor	0.83±0.02
Lachnospiraceae bacterium TF01-11	0.57±0.05
Odoribacter	0.94±0.00
Oscillibacter	0.92±0.02
Pseudoflavonifractor	0.77±0.03
Ruminococcaceae bacterium D16	0.54±0.04
R. faeces	0.91±0.01
R. hominis	0.80±0.03
R. intestinalis	0.86±0.02
R. inulinivorans	0.88±0.02
Ruminococcus2	0.85±0.05
S. variabile	0.83±0.01
	Glutarate
Clostridium XlVa	0.62±0.06
Oscillibacter	0.78±0.03
Pseudoflavonifractor	0.83±0.02
Ruminococcaceae bacterium D16	0.53±0.08
	4-Aminobutyrate
Butyricimonas	0.83±0.01
Flavonifractor	0.77±0.03
Odoribacter	0.92±0.01
	Lysine
Alistipes	0.53±0.02
Butyricimonas	0.94±0.01
Flavonifractor	0.55±0.07
Odoribacter	0.93±0.00
