# Supplementary material for: Colonic Butyrate-Producing Communities in Humans: an Overview Using Omics Data
Source: mSystems. 2017 Dec 5;2(6):e00130-17. doi: 10.1128/mSystems.00130-17 (PMC5715108; doi:10.1128/mSystems.00130-17)
Supplement: TABLE S2 [file sys006172157st10.xlsx]

## Sheet: A
Table S2A. Presence and organization of pathways in all candidates. For corresponding taxonomy based on RDP see Table S1B.
Major taxa observed in study
Gene	GeneID	Name
etfA	fig|445970.5.peg.1993|ALIPUT_01045|VBIAliPut4767_1993|	Alistipes putredinis DSM 17216
etfB	fig|445970.5.peg.1994|ALIPUT_01046|VBIAliPut4767_1994|	Alistipes putredinis DSM 17216
bcd	fig|445970.5.peg.1995|ALIPUT_01047|VBIAliPut4767_1995|	Alistipes putredinis DSM 17216
atoA	fig|445970.5.peg.1998|ALIPUT_01050|VBIAliPut4767_1998|	Alistipes putredinis DSM 17216
kamE	fig|445970.5.peg.1999|ALIPUT_01051|VBIAliPut4767_1999|	Alistipes putredinis DSM 17216
kamD	fig|445970.5.peg.2001|ALIPUT_01052|VBIAliPut4767_2001|	Alistipes putredinis DSM 17216
kamA	fig|445970.5.peg.2004|ALIPUT_01055|VBIAliPut4767_2004|	Alistipes putredinis DSM 17216
kdd	fig|445970.5.peg.2006|ALIPUT_01056|VBIAliPut4767_2006|	Alistipes putredinis DSM 17216
kce	fig|445970.5.peg.2007|ALIPUT_01057|VBIAliPut4767_2007|	Alistipes putredinis DSM 17216
kal	fig|445970.5.peg.2008|ALIPUT_01059|VBIAliPut4767_2008|	Alistipes putredinis DSM 17216
atoD	fig|445970.5.peg.2009|ALIPUT_01060|VBIAliPut4767_2009|	Alistipes putredinis DSM 17216
atoA	fig|1339253.3.peg.663|	Alistipes sp. ZOR0009
kamE	fig|1339253.3.peg.664|	Alistipes sp. ZOR0009
kamD	fig|1339253.3.peg.665|	Alistipes sp. ZOR0009
kamA	fig|1339253.3.peg.668|	Alistipes sp. ZOR0009
kdd	fig|1339253.3.peg.669|	Alistipes sp. ZOR0009
kdd	fig|1339253.3.peg.670|	Alistipes sp. ZOR0009
kce	fig|1339253.3.peg.671|	Alistipes sp. ZOR0009
kal	fig|1339253.3.peg.672|	Alistipes sp. ZOR0009
atoD	fig|1339253.3.peg.673|	Alistipes sp. ZOR0009
abfD	fig|1339253.3.peg.2461|	Alistipes sp. ZOR0009
4hbt	fig|1339253.3.peg.2463|	Alistipes sp. ZOR0009
abfH	fig|1339253.3.peg.2464|	Alistipes sp. ZOR0009
bcd	fig|1339253.3.peg.2467|	Alistipes sp. ZOR0009
etfB	fig|1339253.3.peg.2468|	Alistipes sp. ZOR0009
etfA	fig|1339253.3.peg.2469|	Alistipes sp. ZOR0009
but	fig|649756.5.peg.671|ERS852520_00668|	Anaerostipes hadrus
etfA	fig|649756.5.peg.674|ERS852520_00671|	Anaerostipes hadrus
etfB	fig|649756.5.peg.675|ERS852520_00672|	Anaerostipes hadrus
bcd	fig|649756.5.peg.676|ERS852520_00673|	Anaerostipes hadrus
bhbd	fig|649756.5.peg.677|ERS852520_00674|	Anaerostipes hadrus
cro	fig|649756.5.peg.678|ERS852520_00675|	Anaerostipes hadrus
thl	fig|649756.5.peg.679|ERS852520_00676|	Anaerostipes hadrus
cro	fig|649756.5.peg.3273|ERS852520_03239|	Anaerostipes hadrus
thl	fig|245018.3.peg.1292|CL2_10520|VBIButBac135163_1292|	butyrate-producing bacterium SSC/2
cro	fig|245018.3.peg.1293|CL2_10530|VBIButBac135163_1293|	butyrate-producing bacterium SSC/2
bhbd	fig|245018.3.peg.1294|CL2_10540|VBIButBac135163_1294|	butyrate-producing bacterium SSC/2
bcd	fig|245018.3.peg.1295|CL2_10550|VBIButBac135163_1295|	butyrate-producing bacterium SSC/2
etfB	fig|245018.3.peg.1296|VBIButBac135163_1296|	butyrate-producing bacterium SSC/2
etfA	fig|245018.3.peg.1297|CL2_10570|VBIButBac135163_1297|	butyrate-producing bacterium SSC/2
but	fig|245018.3.peg.1300|CL2_10600|VBIButBac135163_1300|	butyrate-producing bacterium SSC/2
cro	fig|245018.3.peg.1914|CL2_16180|VBIButBac135163_1914|	butyrate-producing bacterium SSC/2
but	fig|411484.7.peg.604|CLOSS21_01948|VBICloSp52530_0604|	Clostridium sp. SS2/1
etfA	fig|411484.7.peg.1373|CLOSS21_00845|VBICloSp52530_1373|	Clostridium sp. SS2/1
etfB	fig|411484.7.peg.1374|CLOSS21_00846|VBICloSp52530_1374|	Clostridium sp. SS2/1
bcd	fig|411484.7.peg.1375|CLOSS21_00847|VBICloSp52530_1375|	Clostridium sp. SS2/1
bhbd	fig|411484.7.peg.1376|CLOSS21_00848|VBICloSp52530_1376|	Clostridium sp. SS2/1
cro	fig|411484.7.peg.1377|CLOSS21_00849|VBICloSp52530_1377|	Clostridium sp. SS2/1
thl	fig|411484.7.peg.1378|CLOSS21_00850|VBICloSp52530_1378|	Clostridium sp. SS2/1
cro	fig|411484.7.peg.2937|CLOSS21_03224|VBICloSp52530_2937|	Clostridium sp. SS2/1
4hbt	fig|411490.6.peg.259|ANACAC_00165|VBIAnaCac18038_0259|	Anaerostipes caccae DSM 14662
abfH	fig|411490.6.peg.260|ANACAC_00166|VBIAnaCac18038_0260|	Anaerostipes caccae DSM 14662
etfA	fig|411490.6.peg.340|ANACAC_00251|VBIAnaCac18038_0340|	Anaerostipes caccae DSM 14662
etfB	fig|411490.6.peg.341|ANACAC_00252|VBIAnaCac18038_0341|	Anaerostipes caccae DSM 14662
bcd	fig|411490.6.peg.342|ANACAC_00253|VBIAnaCac18038_0342|	Anaerostipes caccae DSM 14662
bhbd	fig|411490.6.peg.343|ANACAC_00254|VBIAnaCac18038_0343|	Anaerostipes caccae DSM 14662
cro	fig|411490.6.peg.344|ANACAC_00255|VBIAnaCac18038_0344|	Anaerostipes caccae DSM 14662
thl	fig|411490.6.peg.345|ANACAC_00256|VBIAnaCac18038_0345|	Anaerostipes caccae DSM 14662
but	fig|411490.6.peg.1162|ANACAC_01149|VBIAnaCac18038_1162|	Anaerostipes caccae DSM 14662
abfD	fig|411490.6.peg.2559|ANACAC_02698|VBIAnaCac18038_2559|	Anaerostipes caccae DSM 14662
cro	fig|411490.6.peg.3205|ANACAC_03496|VBIAnaCac18038_3205|	Anaerostipes caccae DSM 14662
etfA	fig|649756.3.peg.765|	Anaerostipes hadrus strain PEL 85
etfB	fig|649756.3.peg.766|	Anaerostipes hadrus strain PEL 85
bcd	fig|649756.3.peg.767|	Anaerostipes hadrus strain PEL 85
bhbd	fig|649756.3.peg.768|	Anaerostipes hadrus strain PEL 85
cro	fig|649756.3.peg.769|	Anaerostipes hadrus strain PEL 85
thl	fig|649756.3.peg.770|	Anaerostipes hadrus strain PEL 85
cro	fig|649756.3.peg.1452|	Anaerostipes hadrus strain PEL 85
but	fig|649756.3.peg.1878|	Anaerostipes hadrus strain PEL 85
thl	fig|649757.3.peg.2430|HMPREF0369_02541|VBIAnaHad53355_2430|	Anaerostipes hadrus DSM 3319
cro	fig|649757.3.peg.2431|HMPREF0369_02542|VBIAnaHad53355_2431|	Anaerostipes hadrus DSM 3319
bhbd	fig|649757.3.peg.2432|HMPREF0369_02543|VBIAnaHad53355_2432|	Anaerostipes hadrus DSM 3319
bcd	fig|649757.3.peg.2433|HMPREF0369_02544|VBIAnaHad53355_2433|	Anaerostipes hadrus DSM 3319
etfB	fig|649757.3.peg.2434|HMPREF0369_02545|VBIAnaHad53355_2434|	Anaerostipes hadrus DSM 3319
etfA	fig|649757.3.peg.2435|HMPREF0369_02546|VBIAnaHad53355_2435|	Anaerostipes hadrus DSM 3319
but	fig|649757.3.peg.2438|HMPREF0369_02549|VBIAnaHad53355_2438|	Anaerostipes hadrus DSM 3319
but	fig|658089.3.peg.74|HMPREF0996_00074|VBILacBac124763_0074|	Lachnospiraceae bacterium 5_1_63FAA
etfA	fig|658089.3.peg.77|HMPREF0996_00077|VBILacBac124763_0077|	Lachnospiraceae bacterium 5_1_63FAA
etfB	fig|658089.3.peg.78|HMPREF0996_00078|VBILacBac124763_0078|	Lachnospiraceae bacterium 5_1_63FAA
bcd	fig|658089.3.peg.79|HMPREF0996_00079|VBILacBac124763_0079|	Lachnospiraceae bacterium 5_1_63FAA
bhbd	fig|658089.3.peg.80|HMPREF0996_00080|VBILacBac124763_0080|	Lachnospiraceae bacterium 5_1_63FAA
cro	fig|658089.3.peg.81|HMPREF0996_00081|VBILacBac124763_0081|	Lachnospiraceae bacterium 5_1_63FAA
thl	fig|658089.3.peg.82|HMPREF0996_00082|VBILacBac124763_0082|	Lachnospiraceae bacterium 5_1_63FAA
cro	fig|658089.3.peg.2229|HMPREF0996_02179|VBILacBac124763_2229|	Lachnospiraceae bacterium 5_1_63FAA
cro	fig|665937.3.peg.842|HMPREF1011_00174|VBIAnaSp142028_0842|	Anaerostipes sp. 3_2_56FAA
but	fig|665937.3.peg.1481|HMPREF1011_00957|VBIAnaSp142028_1481|	Anaerostipes sp. 3_2_56FAA
thl	fig|665937.3.peg.2424|HMPREF1011_02498|VBIAnaSp142028_2424|	Anaerostipes sp. 3_2_56FAA
cro	fig|665937.3.peg.2425|HMPREF1011_02499|VBIAnaSp142028_2425|	Anaerostipes sp. 3_2_56FAA
bhbd	fig|665937.3.peg.2426|HMPREF1011_02500|VBIAnaSp142028_2426|	Anaerostipes sp. 3_2_56FAA
bcd	fig|665937.3.peg.2427|HMPREF1011_02501|VBIAnaSp142028_2427|	Anaerostipes sp. 3_2_56FAA
etfB	fig|665937.3.peg.2428|HMPREF1011_02502|VBIAnaSp142028_2428|	Anaerostipes sp. 3_2_56FAA
etfA	fig|665937.3.peg.2429|HMPREF1011_02503|VBIAnaSp142028_2429|	Anaerostipes sp. 3_2_56FAA
abfD	fig|665937.3.peg.2449|HMPREF1011_02135|VBIAnaSp142028_2449|	Anaerostipes sp. 3_2_56FAA
abfH	fig|665937.3.peg.2963|HMPREF1011_02625|VBIAnaSp142028_2963|	Anaerostipes sp. 3_2_56FAA
4hbt	fig|665937.3.peg.2964|HMPREF1011_02626|VBIAnaSp142028_2964|	Anaerostipes sp. 3_2_56FAA
thl	fig|1232447.3.peg.862|VBICloBac309904_0862|	Clostridiales bacterium VE202-09
cro	fig|1232447.3.peg.863|VBICloBac309904_0863|	Clostridiales bacterium VE202-09
bhbd	fig|1232447.3.peg.864|VBICloBac309904_0864|	Clostridiales bacterium VE202-09
bcd	fig|1232447.3.peg.865|VBICloBac309904_0865|	Clostridiales bacterium VE202-09
etfB	fig|1232447.3.peg.866|VBICloBac309904_0866|	Clostridiales bacterium VE202-09
etfA	fig|1232447.3.peg.867|VBICloBac309904_0867|	Clostridiales bacterium VE202-09
but	fig|1232447.3.peg.902|VBICloBac309904_0902|	Clostridiales bacterium VE202-09
4hbt	fig|1232447.3.peg.1288|VBICloBac309904_1288|	Clostridiales bacterium VE202-09
abfD	fig|1232447.3.peg.1289|VBICloBac309904_1289|	Clostridiales bacterium VE202-09
cro	fig|1232447.3.peg.2143|VBICloBac309904_2143|	Clostridiales bacterium VE202-09
etfA	fig|1697786.3.peg.1312|	Clostridia bacterium UC5.1-2E1
etfB	fig|1697786.3.peg.1313|	Clostridia bacterium UC5.1-2E1
bcd	fig|1697786.3.peg.1314|	Clostridia bacterium UC5.1-2E1
bhbd	fig|1697786.3.peg.1315|	Clostridia bacterium UC5.1-2E1
thl	fig|1697786.3.peg.1318|	Clostridia bacterium UC5.1-2E1
cro	fig|1697786.3.peg.2425|	Clostridia bacterium UC5.1-2E1
thl	fig|649756.4.peg.953|ERS852387_00952|	Anaerostipes hadrus
cro	fig|649756.4.peg.954|ERS852387_00953|	Anaerostipes hadrus
bhbd	fig|649756.4.peg.955|ERS852387_00954|	Anaerostipes hadrus
bcd	fig|649756.4.peg.956|ERS852387_00955|	Anaerostipes hadrus
etfB	fig|649756.4.peg.957|ERS852387_00956|	Anaerostipes hadrus
etfA	fig|649756.4.peg.958|ERS852387_00957|	Anaerostipes hadrus
but	fig|649756.4.peg.960|ERS852387_00960|	Anaerostipes hadrus
but	fig|649756.6.peg.246|ERS852475_00236|	Anaerostipes hadrus
etfA	fig|649756.6.peg.248|ERS852475_00239|	Anaerostipes hadrus
etfB	fig|649756.6.peg.249|ERS852475_00240|	Anaerostipes hadrus
bcd	fig|649756.6.peg.250|ERS852475_00241|	Anaerostipes hadrus
bhbd	fig|649756.6.peg.251|ERS852475_00242|	Anaerostipes hadrus
cro	fig|649756.6.peg.252|ERS852475_00243|	Anaerostipes hadrus
thl	fig|649756.6.peg.253|ERS852475_00244|	Anaerostipes hadrus
cro	fig|649756.6.peg.2720|ERS852475_02732|	Anaerostipes hadrus
thl	fig|649756.7.peg.659|ERS852571_00652|	Anaerostipes hadrus
cro	fig|649756.7.peg.660|ERS852571_00653|	Anaerostipes hadrus
bhbd	fig|649756.7.peg.661|ERS852571_00654|	Anaerostipes hadrus
bcd	fig|649756.7.peg.662|ERS852571_00655|	Anaerostipes hadrus
etfB	fig|649756.7.peg.663|ERS852571_00656|	Anaerostipes hadrus
etfA	fig|649756.7.peg.664|ERS852571_00657|	Anaerostipes hadrus
but	fig|649756.7.peg.667|ERS852571_00660|	Anaerostipes hadrus
thl	fig|649756.8.peg.1106|ERS852425_01097|	Anaerostipes hadrus
cro	fig|649756.8.peg.1107|ERS852425_01098|	Anaerostipes hadrus
bhbd	fig|649756.8.peg.1108|ERS852425_01099|	Anaerostipes hadrus
bcd	fig|649756.8.peg.1109|ERS852425_01100|	Anaerostipes hadrus
etfB	fig|649756.8.peg.1110|ERS852425_01101|	Anaerostipes hadrus
etfA	fig|649756.8.peg.1111|ERS852425_01102|	Anaerostipes hadrus
but	fig|649756.8.peg.1114|ERS852425_01105|	Anaerostipes hadrus
abfH	fig|1203606.4.peg.608|HMPREF1526_00643|VBIButPul248878_0608|	Butyricicoccus pullicaecorum 1.2
abfD	fig|1203606.4.peg.609|HMPREF1526_00644|VBIButPul248878_0609|	Butyricicoccus pullicaecorum 1.2
thl	fig|1203606.4.peg.612|HMPREF1526_00647|VBIButPul248878_0612|	Butyricicoccus pullicaecorum 1.2
cro	fig|1203606.4.peg.613|HMPREF1526_00648|VBIButPul248878_0613|	Butyricicoccus pullicaecorum 1.2
bhbd	fig|1203606.4.peg.614|HMPREF1526_00649|VBIButPul248878_0614|	Butyricicoccus pullicaecorum 1.2
etfA	fig|1203606.4.peg.629|HMPREF1526_00664|VBIButPul248878_0629|	Butyricicoccus pullicaecorum 1.2
etfB	fig|1203606.4.peg.630|HMPREF1526_00665|VBIButPul248878_0630|	Butyricicoccus pullicaecorum 1.2
bcd	fig|1203606.4.peg.631|HMPREF1526_00666|VBIButPul248878_0631|	Butyricicoccus pullicaecorum 1.2
but	fig|1203606.4.peg.634|HMPREF1526_00670|VBIButPul248878_0634|	Butyricicoccus pullicaecorum 1.2
bcd	fig|1203606.4.peg.821|HMPREF1526_00856|VBIButPul248878_0821|	Butyricicoccus pullicaecorum 1.2
bcd	fig|1203606.4.peg.2773|HMPREF1526_02820|VBIButPul248878_2773|	Butyricicoccus pullicaecorum 1.2
etfB	fig|1203606.4.peg.2774|HMPREF1526_02821|VBIButPul248878_2774|	Butyricicoccus pullicaecorum 1.2
etfA	fig|1203606.4.peg.2775|HMPREF1526_02822|VBIButPul248878_2775|	Butyricicoccus pullicaecorum 1.2
bhbd	fig|1408437.3.peg.770|	Eubacterium desmolans ATCC 43058
cro	fig|1408437.3.peg.771|	Eubacterium desmolans ATCC 43058
thl	fig|1408437.3.peg.772|	Eubacterium desmolans ATCC 43058
abfD	fig|1408437.3.peg.775|	Eubacterium desmolans ATCC 43058
abfH	fig|1408437.3.peg.776|	Eubacterium desmolans ATCC 43058
but	fig|1408437.3.peg.781|	Eubacterium desmolans ATCC 43058
bcd	fig|1408437.3.peg.1162|	Eubacterium desmolans ATCC 43058
abfH	fig|1408437.3.peg.1485|	Eubacterium desmolans ATCC 43058
bcd	fig|1408437.3.peg.1691|	Eubacterium desmolans ATCC 43058
etfB	fig|1408437.3.peg.1692|	Eubacterium desmolans ATCC 43058
bcd	fig|1408437.3.peg.2733|	Eubacterium desmolans ATCC 43058
etfB	fig|1408437.3.peg.2734|	Eubacterium desmolans ATCC 43058
abfH	fig|1697794.3.peg.173|	Clostridia bacterium UC5.1-1D1
bcd	fig|1697794.3.peg.861|	Clostridia bacterium UC5.1-1D1
bhbd	fig|1697794.3.peg.2000|	Clostridia bacterium UC5.1-1D1
cro	fig|1697794.3.peg.2001|	Clostridia bacterium UC5.1-1D1
thl	fig|1697794.3.peg.2002|	Clostridia bacterium UC5.1-1D1
4hbt	fig|1697794.3.peg.2033|	Clostridia bacterium UC5.1-1D1
etfB	fig|1697794.3.peg.2948|	Clostridia bacterium UC5.1-1D1
etfA	fig|1697794.3.peg.2949|	Clostridia bacterium UC5.1-1D1
bcd	fig|1697794.3.peg.2950|	Clostridia bacterium UC5.1-1D1
bcd	fig|1697794.3.peg.2954|	Clostridia bacterium UC5.1-1D1
bcd	fig|1697794.3.peg.3355|	Clostridia bacterium UC5.1-1D1
abfH	fig|1697794.3.peg.3493|	Clostridia bacterium UC5.1-1D1
but	fig|1697794.3.peg.3498|	Clostridia bacterium UC5.1-1D1
abfH	fig|1697794.3.peg.3552|	Clostridia bacterium UC5.1-1D1
abfD	fig|1697794.3.peg.3909|	Clostridia bacterium UC5.1-1D1
4hbt	fig|1697794.3.peg.3910|	Clostridia bacterium UC5.1-1D1
abfH	fig|1512.3.peg.97|ERS852479_00085|	Clostridium symbiosum
4hbt	fig|1512.3.peg.102|ERS852479_00089|	Clostridium symbiosum
abfD	fig|1512.3.peg.103|ERS852479_00090|	Clostridium symbiosum
gcdB	fig|1512.3.peg.1060|ERS852479_00960|	Clostridium symbiosum
gctA	fig|1512.3.peg.1061|ERS852479_00961|	Clostridium symbiosum
gctB	fig|1512.3.peg.1062|ERS852479_00962|	Clostridium symbiosum
gcdA	fig|1512.3.peg.1063|ERS852479_00963|	Clostridium symbiosum
hgCoAdA	fig|1512.3.peg.1064|ERS852479_00964|	Clostridium symbiosum
hgCoAdB	fig|1512.3.peg.1065|ERS852479_00965|	Clostridium symbiosum
hgCoAdC	fig|1512.3.peg.1066|ERS852479_00966|	Clostridium symbiosum
bcd	fig|1512.3.peg.3018|ERS852479_02686|	Clostridium symbiosum
but	fig|1512.3.peg.3983|ERS852479_03527|	Clostridium symbiosum
etfA	fig|1512.3.peg.3984|ERS852479_03528|	Clostridium symbiosum
bcd	fig|1512.3.peg.3987|ERS852479_03531|	Clostridium symbiosum
cro	fig|1512.3.peg.3990|ERS852479_03534|	Clostridium symbiosum
thl	fig|1512.3.peg.4256|ERS852479_03773|	Clostridium symbiosum
cro	fig|1512.3.peg.4257|ERS852479_03774|	Clostridium symbiosum
bhbd	fig|1512.3.peg.4258|ERS852479_03775|	Clostridium symbiosum
bcd	fig|1512.3.peg.4259|ERS852479_03776|	Clostridium symbiosum
etfB	fig|1512.3.peg.4260|ERS852479_03777|	Clostridium symbiosum
etfA	fig|1512.3.peg.4261|ERS852479_03778|	Clostridium symbiosum
abfH	fig|29354.3.peg.227|IO98_01115|	Clostridium celerecrescens strain 152B
abfD	fig|29354.3.peg.228|IO98_01120|	Clostridium celerecrescens strain 152B
4hbt	fig|29354.3.peg.229|IO98_01125|	Clostridium celerecrescens strain 152B
4hbt	fig|29354.3.peg.230|IO98_01130|	Clostridium celerecrescens strain 152B
bcd	fig|29354.3.peg.234|IO98_01145|	Clostridium celerecrescens strain 152B
etfB	fig|29354.3.peg.235|IO98_01150|	Clostridium celerecrescens strain 152B
etfA	fig|29354.3.peg.236|IO98_01155|	Clostridium celerecrescens strain 152B
etfA	fig|245014.3.peg.333|CK3_18850|VBIButBac106850_0333|	butyrate-producing bacterium SS3/4
etfB	fig|245014.3.peg.334|VBIButBac106850_0334|	butyrate-producing bacterium SS3/4
bcd	fig|245014.3.peg.335|CK3_18870|VBIButBac106850_0335|	butyrate-producing bacterium SS3/4
bhbd	fig|245014.3.peg.336|CK3_18890|VBIButBac106850_0336|	butyrate-producing bacterium SS3/4
cro	fig|245014.3.peg.337|CK3_18900|VBIButBac106850_0337|	butyrate-producing bacterium SS3/4
thl	fig|245014.3.peg.338|CK3_18910|VBIButBac106850_0338|	butyrate-producing bacterium SS3/4
but	fig|245014.3.peg.339|CK3_18920|VBIButBac106850_0339|	butyrate-producing bacterium SS3/4
gcdB	fig|245014.3.peg.981|VBIButBac106850_0981|	butyrate-producing bacterium SS3/4
gctA	fig|245014.3.peg.982|VBIButBac106850_0982|	butyrate-producing bacterium SS3/4
gctB	fig|245014.3.peg.983|CK3_23930|VBIButBac106850_0983|	butyrate-producing bacterium SS3/4
gcdA	fig|245014.3.peg.984|CK3_23950|VBIButBac106850_0984|	butyrate-producing bacterium SS3/4
hgCoAdA	fig|245014.3.peg.985|CK3_23960|VBIButBac106850_0985|	butyrate-producing bacterium SS3/4
hgCoAdB	fig|245014.3.peg.986|CK3_23970|VBIButBac106850_0986|	butyrate-producing bacterium SS3/4
hgCoAdC	fig|245014.3.peg.987|CK3_23980|VBIButBac106850_0987|	butyrate-producing bacterium SS3/4
but	fig|411472.5.peg.464|CLOSYM_00489|VBICloSym92396_0464|	Clostridium symbiosum ATCC 14940
etfA	fig|411472.5.peg.465|CLOSYM_00490|VBICloSym92396_0465|	Clostridium symbiosum ATCC 14940
bcd	fig|411472.5.peg.468|CLOSYM_00494|VBICloSym92396_0468|	Clostridium symbiosum ATCC 14940
cro	fig|411472.5.peg.471|CLOSYM_00497|VBICloSym92396_0471|	Clostridium symbiosum ATCC 14940
thl	fig|411472.5.peg.479|CLOSYM_00505|VBICloSym92396_0479|	Clostridium symbiosum ATCC 14940
cro	fig|411472.5.peg.480|CLOSYM_00506|VBICloSym92396_0480|	Clostridium symbiosum ATCC 14940
bhbd	fig|411472.5.peg.481|CLOSYM_00507|VBICloSym92396_0481|	Clostridium symbiosum ATCC 14940
bcd	fig|411472.5.peg.482|CLOSYM_00508|VBICloSym92396_0482|	Clostridium symbiosum ATCC 14940
etfB	fig|411472.5.peg.483|CLOSYM_00509|VBICloSym92396_0483|	Clostridium symbiosum ATCC 14940
etfA	fig|411472.5.peg.484|CLOSYM_00510|VBICloSym92396_0484|	Clostridium symbiosum ATCC 14940
bcd	fig|411472.5.peg.610|CLOSYM_00655|VBICloSym92396_0610|	Clostridium symbiosum ATCC 14940
gcdB	fig|411472.5.peg.729|CLOSYM_00783|VBICloSym92396_0729|	Clostridium symbiosum ATCC 14940
gctA	fig|411472.5.peg.730|CLOSYM_00784|VBICloSym92396_0730|	Clostridium symbiosum ATCC 14940
gctB	fig|411472.5.peg.731|CLOSYM_00785|VBICloSym92396_0731|	Clostridium symbiosum ATCC 14940
gcdA	fig|411472.5.peg.732|CLOSYM_00786|VBICloSym92396_0732|	Clostridium symbiosum ATCC 14940
hgCoAdA	fig|411472.5.peg.733|CLOSYM_00787|VBICloSym92396_0733|	Clostridium symbiosum ATCC 14940
hgCoAdB	fig|411472.5.peg.734|CLOSYM_00788|VBICloSym92396_0734|	Clostridium symbiosum ATCC 14940
hgCoAdC	fig|411472.5.peg.735|CLOSYM_00789|VBICloSym92396_0735|	Clostridium symbiosum ATCC 14940
abfD	fig|411472.5.peg.1953|CLOSYM_02083|VBICloSym92396_1953|	Clostridium symbiosum ATCC 14940
4hbt	fig|411472.5.peg.1954|CLOSYM_02084|VBICloSym92396_1954|	Clostridium symbiosum ATCC 14940
abfH	fig|411472.5.peg.1959|CLOSYM_02088|VBICloSym92396_1959|	Clostridium symbiosum ATCC 14940
hgCoAdC	fig|411486.3.peg.1128|CLOM621_01120|VBICloSp113771_1128|	Clostridium sp. M62/1
hgCoAdB	fig|411486.3.peg.1129|CLOM621_01121|VBICloSp113771_1129|	Clostridium sp. M62/1
hgCoAdA	fig|411486.3.peg.1130|CLOM621_01122|VBICloSp113771_1130|	Clostridium sp. M62/1
gcdA	fig|411486.3.peg.1131|CLOM621_01124|VBICloSp113771_1131|	Clostridium sp. M62/1
gctB	fig|411486.3.peg.1132|CLOM621_01125|VBICloSp113771_1132|	Clostridium sp. M62/1
gctA	fig|411486.3.peg.1133|CLOM621_01126|VBICloSp113771_1133|	Clostridium sp. M62/1
gcdB	fig|411486.3.peg.1134|CLOM621_01127|VBICloSp113771_1134|	Clostridium sp. M62/1
etfA	fig|411486.3.peg.3031|CLOM621_03640|VBICloSp113771_3031|	Clostridium sp. M62/1
etfB	fig|411486.3.peg.3032|CLOM621_03641|VBICloSp113771_3032|	Clostridium sp. M62/1
bcd	fig|411486.3.peg.3033|CLOM621_03642|VBICloSp113771_3033|	Clostridium sp. M62/1
bhbd	fig|411486.3.peg.3034|CLOM621_03643|VBICloSp113771_3034|	Clostridium sp. M62/1
cro	fig|411486.3.peg.3035|CLOM621_03644|VBICloSp113771_3035|	Clostridium sp. M62/1
thl	fig|411486.3.peg.3036|CLOM621_03645|VBICloSp113771_3036|	Clostridium sp. M62/1
but	fig|411486.3.peg.3037|CLOM621_03646|VBICloSp113771_3037|	Clostridium sp. M62/1
thl	fig|658086.3.peg.5349|HMPREF0994_04899|VBILacBac938_5349|	Lachnospiraceae bacterium 3_1_57FAA_CT1
ptb	fig|658086.3.peg.5845|HMPREF0994_05349|VBILacBac938_5845|	Lachnospiraceae bacterium 3_1_57FAA_CT1
buk	fig|658086.3.peg.5846|HMPREF0994_05350|VBILacBac938_5846|	Lachnospiraceae bacterium 3_1_57FAA_CT1
etfA	fig|658086.3.peg.5889|HMPREF0994_05386|VBILacBac938_5889|	Lachnospiraceae bacterium 3_1_57FAA_CT1
etfB	fig|658086.3.peg.5890|HMPREF0994_05387|VBILacBac938_5890|	Lachnospiraceae bacterium 3_1_57FAA_CT1
bcd	fig|658086.3.peg.5891|HMPREF0994_05388|VBILacBac938_5891|	Lachnospiraceae bacterium 3_1_57FAA_CT1
bhbd	fig|658086.3.peg.5892|HMPREF0994_05389|VBILacBac938_5892|	Lachnospiraceae bacterium 3_1_57FAA_CT1
cro	fig|658086.3.peg.5893|HMPREF0994_05390|VBILacBac938_5893|	Lachnospiraceae bacterium 3_1_57FAA_CT1
thl	fig|658086.3.peg.5894|HMPREF0994_05391|VBILacBac938_5894|	Lachnospiraceae bacterium 3_1_57FAA_CT1
gcdB	fig|665940.3.peg.303|HMPREF1020_00265|VBICloSp140328_0303|	Clostridium sp. 7_3_54FAA
gctA	fig|665940.3.peg.304|HMPREF1020_00266|VBICloSp140328_0304|	Clostridium sp. 7_3_54FAA
gctB	fig|665940.3.peg.305|HMPREF1020_00267|VBICloSp140328_0305|	Clostridium sp. 7_3_54FAA
gcdA	fig|665940.3.peg.306|HMPREF1020_00268|VBICloSp140328_0306|	Clostridium sp. 7_3_54FAA
hgCoAdA	fig|665940.3.peg.307|HMPREF1020_00269|VBICloSp140328_0307|	Clostridium sp. 7_3_54FAA
hgCoAdB	fig|665940.3.peg.308|HMPREF1020_00270|VBICloSp140328_0308|	Clostridium sp. 7_3_54FAA
hgCoAdC	fig|665940.3.peg.309|HMPREF1020_00271|VBICloSp140328_0309|	Clostridium sp. 7_3_54FAA
abfH	fig|665940.3.peg.899|HMPREF1020_00813|VBICloSp140328_0899|	Clostridium sp. 7_3_54FAA
4hbt	fig|665940.3.peg.904|HMPREF1020_00817|VBICloSp140328_0904|	Clostridium sp. 7_3_54FAA
abfD	fig|665940.3.peg.905|HMPREF1020_00818|VBICloSp140328_0905|	Clostridium sp. 7_3_54FAA
bcd	fig|665940.3.peg.2129|HMPREF1020_01898|VBICloSp140328_2129|	Clostridium sp. 7_3_54FAA
etfA	fig|665940.3.peg.2419|HMPREF1020_02157|VBICloSp140328_2419|	Clostridium sp. 7_3_54FAA
etfB	fig|665940.3.peg.2420|HMPREF1020_02158|VBICloSp140328_2420|	Clostridium sp. 7_3_54FAA
bcd	fig|665940.3.peg.2421|HMPREF1020_02159|VBICloSp140328_2421|	Clostridium sp. 7_3_54FAA
bhbd	fig|665940.3.peg.2422|HMPREF1020_02160|VBICloSp140328_2422|	Clostridium sp. 7_3_54FAA
cro	fig|665940.3.peg.2423|HMPREF1020_02161|VBICloSp140328_2423|	Clostridium sp. 7_3_54FAA
thl	fig|665940.3.peg.2424|HMPREF1020_02162|VBICloSp140328_2424|	Clostridium sp. 7_3_54FAA
cro	fig|665940.3.peg.2431|HMPREF1020_02167|VBICloSp140328_2431|	Clostridium sp. 7_3_54FAA
bcd	fig|665940.3.peg.2434|HMPREF1020_02170|VBICloSp140328_2434|	Clostridium sp. 7_3_54FAA
etfA	fig|665940.3.peg.2438|HMPREF1020_02173|VBICloSp140328_2438|	Clostridium sp. 7_3_54FAA
but	fig|665940.3.peg.2439|HMPREF1020_02174|VBICloSp140328_2439|	Clostridium sp. 7_3_54FAA
but	fig|717608.3.peg.1771|CLS_36780|VBICloCf158569_1771|	Clostridium cf. saccharolyticum K10
cro	fig|717608.3.peg.1773|CLS_36800|VBICloCf158569_1773|	Clostridium cf. saccharolyticum K10
bhbd	fig|717608.3.peg.1774|CLS_36810|VBICloCf158569_1774|	Clostridium cf. saccharolyticum K10
bcd	fig|717608.3.peg.1775|CLS_36820|VBICloCf158569_1775|	Clostridium cf. saccharolyticum K10
etfB	fig|717608.3.peg.1776|VBICloCf158569_1776|	Clostridium cf. saccharolyticum K10
etfA	fig|717608.3.peg.1777|CLS_36840|VBICloCf158569_1777|	Clostridium cf. saccharolyticum K10
gcdB	fig|717608.3.peg.3224|CLS_16240|VBICloCf158569_3224|	Clostridium cf. saccharolyticum K10
gctA	fig|717608.3.peg.3225|VBICloCf158569_3225|	Clostridium cf. saccharolyticum K10
gctB	fig|717608.3.peg.3226|CLS_16260|VBICloCf158569_3226|	Clostridium cf. saccharolyticum K10
gcdA	fig|717608.3.peg.3227|CLS_16270|VBICloCf158569_3227|	Clostridium cf. saccharolyticum K10
hgCoAdA	fig|717608.3.peg.3228|CLS_16280|VBICloCf158569_3228|	Clostridium cf. saccharolyticum K10
hgCoAdB	fig|717608.3.peg.3229|CLS_16290|VBICloCf158569_3229|	Clostridium cf. saccharolyticum K10
hgCoAdC	fig|717608.3.peg.3230|CLS_16300|VBICloCf158569_3230|	Clostridium cf. saccharolyticum K10
etfA	fig|742736.4.peg.4160|HMPREF9471_03722|	Clostridium clostridioforme WAL-7855
etfB	fig|742736.4.peg.4161|HMPREF9471_03723|	Clostridium clostridioforme WAL-7855
bcd	fig|742736.4.peg.4162|HMPREF9471_03724|	Clostridium clostridioforme WAL-7855
bhbd	fig|742736.4.peg.4163|HMPREF9471_03725|	Clostridium clostridioforme WAL-7855
cro	fig|742736.4.peg.4164|HMPREF9471_03726|	Clostridium clostridioforme WAL-7855
thl	fig|742736.4.peg.4165|HMPREF9471_03727|	Clostridium clostridioforme WAL-7855
abfD	fig|742740.3.peg.1321|HMPREF9474_00870|VBICloSym155749_1321|	Clostridium symbiosum WAL-14163
4hbt	fig|742740.3.peg.1322|HMPREF9474_00871|VBICloSym155749_1322|	Clostridium symbiosum WAL-14163
abfH	fig|742740.3.peg.1326|HMPREF9474_00875|VBICloSym155749_1326|	Clostridium symbiosum WAL-14163
bcd	fig|742740.3.peg.3082|HMPREF9474_02743|VBICloSym155749_3082|	Clostridium symbiosum WAL-14163
gcdB	fig|742740.3.peg.3165|HMPREF9474_02860|VBICloSym155749_3165|	Clostridium symbiosum WAL-14163
gctA	fig|742740.3.peg.3166|HMPREF9474_02861|VBICloSym155749_3166|	Clostridium symbiosum WAL-14163
gctB	fig|742740.3.peg.3167|HMPREF9474_02862|VBICloSym155749_3167|	Clostridium symbiosum WAL-14163
gcdA	fig|742740.3.peg.3168|HMPREF9474_02863|VBICloSym155749_3168|	Clostridium symbiosum WAL-14163
hgCoAdA	fig|742740.3.peg.3169|HMPREF9474_02864|VBICloSym155749_3169|	Clostridium symbiosum WAL-14163
hgCoAdB	fig|742740.3.peg.3170|HMPREF9474_02865|VBICloSym155749_3170|	Clostridium symbiosum WAL-14163
hgCoAdC	fig|742740.3.peg.3171|HMPREF9474_02866|VBICloSym155749_3171|	Clostridium symbiosum WAL-14163
but	fig|742740.3.peg.3756|HMPREF9474_03383|VBICloSym155749_3756|	Clostridium symbiosum WAL-14163
etfA	fig|742740.3.peg.3757|HMPREF9474_03384|VBICloSym155749_3757|	Clostridium symbiosum WAL-14163
bcd	fig|742740.3.peg.3760|HMPREF9474_03387|VBICloSym155749_3760|	Clostridium symbiosum WAL-14163
cro	fig|742740.3.peg.3763|HMPREF9474_03390|VBICloSym155749_3763|	Clostridium symbiosum WAL-14163
thl	fig|742740.3.peg.3768|HMPREF9474_03395|VBICloSym155749_3768|	Clostridium symbiosum WAL-14163
cro	fig|742740.3.peg.3769|HMPREF9474_03396|VBICloSym155749_3769|	Clostridium symbiosum WAL-14163
bhbd	fig|742740.3.peg.3770|HMPREF9474_03397|VBICloSym155749_3770|	Clostridium symbiosum WAL-14163
bcd	fig|742740.3.peg.3771|HMPREF9474_03398|VBICloSym155749_3771|	Clostridium symbiosum WAL-14163
etfB	fig|742740.3.peg.3772|HMPREF9474_03399|VBICloSym155749_3772|	Clostridium symbiosum WAL-14163
etfA	fig|742740.3.peg.3773|HMPREF9474_03400|VBICloSym155749_3773|	Clostridium symbiosum WAL-14163
bcd	fig|742741.3.peg.855|HMPREF9475_00851|VBICloSym148390_0855|	Clostridium symbiosum WAL-14673
abfD	fig|742741.3.peg.2215|HMPREF9475_01800|VBICloSym148390_2215|	Clostridium symbiosum WAL-14673
4hbt	fig|742741.3.peg.2216|HMPREF9475_01801|VBICloSym148390_2216|	Clostridium symbiosum WAL-14673
abfH	fig|742741.3.peg.2221|HMPREF9475_01805|VBICloSym148390_2221|	Clostridium symbiosum WAL-14673
gcdB	fig|742741.3.peg.2630|HMPREF9475_02206|VBICloSym148390_2630|	Clostridium symbiosum WAL-14673
gctA	fig|742741.3.peg.2631|HMPREF9475_02207|VBICloSym148390_2631|	Clostridium symbiosum WAL-14673
gctB	fig|742741.3.peg.2632|HMPREF9475_02208|VBICloSym148390_2632|	Clostridium symbiosum WAL-14673
gcdA	fig|742741.3.peg.2633|HMPREF9475_02209|VBICloSym148390_2633|	Clostridium symbiosum WAL-14673
hgCoAdA	fig|742741.3.peg.2634|HMPREF9475_02210|VBICloSym148390_2634|	Clostridium symbiosum WAL-14673
hgCoAdB	fig|742741.3.peg.2635|HMPREF9475_02211|VBICloSym148390_2635|	Clostridium symbiosum WAL-14673
hgCoAdC	fig|742741.3.peg.2636|HMPREF9475_02212|VBICloSym148390_2636|	Clostridium symbiosum WAL-14673
etfA	fig|742741.3.peg.3297|HMPREF9475_02936|VBICloSym148390_3297|	Clostridium symbiosum WAL-14673
etfB	fig|742741.3.peg.3298|HMPREF9475_02937|VBICloSym148390_3298|	Clostridium symbiosum WAL-14673
bcd	fig|742741.3.peg.3299|HMPREF9475_02938|VBICloSym148390_3299|	Clostridium symbiosum WAL-14673
bhbd	fig|742741.3.peg.3300|HMPREF9475_02939|VBICloSym148390_3300|	Clostridium symbiosum WAL-14673
cro	fig|742741.3.peg.3301|HMPREF9475_02940|VBICloSym148390_3301|	Clostridium symbiosum WAL-14673
thl	fig|742741.3.peg.3302|HMPREF9475_02941|VBICloSym148390_3302|	Clostridium symbiosum WAL-14673
cro	fig|742741.3.peg.3309|HMPREF9475_02947|VBICloSym148390_3309|	Clostridium symbiosum WAL-14673
bcd	fig|742741.3.peg.3312|HMPREF9475_02950|VBICloSym148390_3312|	Clostridium symbiosum WAL-14673
etfA	fig|742741.3.peg.3316|HMPREF9475_02953|VBICloSym148390_3316|	Clostridium symbiosum WAL-14673
but	fig|742741.3.peg.3317|HMPREF9475_02954|VBICloSym148390_3317|	Clostridium symbiosum WAL-14673
thl	fig|999403.4.peg.5149|HMPREF1087_04801|VBICloClo188242_5149|	Clostridium clostridioforme 90A1
cro	fig|999403.4.peg.5150|HMPREF1087_04802|VBICloClo188242_5150|	Clostridium clostridioforme 90A1
bhbd	fig|999403.4.peg.5151|HMPREF1087_04803|VBICloClo188242_5151|	Clostridium clostridioforme 90A1
bcd	fig|999403.4.peg.5152|HMPREF1087_04804|VBICloClo188242_5152|	Clostridium clostridioforme 90A1
etfB	fig|999403.4.peg.5153|HMPREF1087_04805|VBICloClo188242_5153|	Clostridium clostridioforme 90A1
etfA	fig|999403.4.peg.5154|HMPREF1087_04806|VBICloClo188242_5154|	Clostridium clostridioforme 90A1
thl	fig|999404.4.peg.5093|HMPREF1088_04703|VBICloClo188381_5093|	Clostridium clostridioforme 90A3
cro	fig|999404.4.peg.5094|HMPREF1088_04704|VBICloClo188381_5094|	Clostridium clostridioforme 90A3
bhbd	fig|999404.4.peg.5095|HMPREF1088_04705|VBICloClo188381_5095|	Clostridium clostridioforme 90A3
bcd	fig|999404.4.peg.5096|HMPREF1088_04706|VBICloClo188381_5096|	Clostridium clostridioforme 90A3
etfB	fig|999404.4.peg.5097|HMPREF1088_04707|VBICloClo188381_5097|	Clostridium clostridioforme 90A3
etfA	fig|999404.4.peg.5098|HMPREF1088_04708|VBICloClo188381_5098|	Clostridium clostridioforme 90A3
thl	fig|999405.4.peg.4011|HMPREF1081_03735|VBICloClo188441_4011|	Clostridium clostridioforme 90A4
cro	fig|999405.4.peg.4012|HMPREF1081_03736|VBICloClo188441_4012|	Clostridium clostridioforme 90A4
bhbd	fig|999405.4.peg.4013|HMPREF1081_03737|VBICloClo188441_4013|	Clostridium clostridioforme 90A4
bcd	fig|999405.4.peg.4014|HMPREF1081_03738|VBICloClo188441_4014|	Clostridium clostridioforme 90A4
etfB	fig|999405.4.peg.4015|HMPREF1081_03739|VBICloClo188441_4015|	Clostridium clostridioforme 90A4
etfA	fig|999405.4.peg.4016|HMPREF1081_03740|VBICloClo188441_4016|	Clostridium clostridioforme 90A4
etfA	fig|999406.3.peg.4954|HMPREF1083_04577|VBICloClo187824_4954|	Clostridium clostridioforme 90A6
etfB	fig|999406.3.peg.4955|HMPREF1083_04578|VBICloClo187824_4955|	Clostridium clostridioforme 90A6
bcd	fig|999406.3.peg.4956|HMPREF1083_04579|VBICloClo187824_4956|	Clostridium clostridioforme 90A6
bhbd	fig|999406.3.peg.4957|HMPREF1083_04580|VBICloClo187824_4957|	Clostridium clostridioforme 90A6
cro	fig|999406.3.peg.4958|HMPREF1083_04581|VBICloClo187824_4958|	Clostridium clostridioforme 90A6
thl	fig|999406.3.peg.4959|HMPREF1083_04582|VBICloClo187824_4959|	Clostridium clostridioforme 90A6
thl	fig|999409.3.peg.3201|HMPREF1086_02940|VBICloClo188141_3201|	Clostridium clostridioforme 90B1
cro	fig|999409.3.peg.3202|HMPREF1086_02941|VBICloClo188141_3202|	Clostridium clostridioforme 90B1
bhbd	fig|999409.3.peg.3203|HMPREF1086_02942|VBICloClo188141_3203|	Clostridium clostridioforme 90B1
bcd	fig|999409.3.peg.3204|HMPREF1086_02943|VBICloClo188141_3204|	Clostridium clostridioforme 90B1
etfB	fig|999409.3.peg.3205|HMPREF1086_02944|VBICloClo188141_3205|	Clostridium clostridioforme 90B1
etfA	fig|999409.3.peg.3206|HMPREF1086_02945|VBICloClo188141_3206|	Clostridium clostridioforme 90B1
thl	fig|999410.3.peg.2501|HMPREF1098_02359|VBICloClo188164_2501|	Clostridium clostridioforme CM201
cro	fig|999410.3.peg.2502|HMPREF1098_02360|VBICloClo188164_2502|	Clostridium clostridioforme CM201
bhbd	fig|999410.3.peg.2503|HMPREF1098_02361|VBICloClo188164_2503|	Clostridium clostridioforme CM201
bcd	fig|999410.3.peg.2504|HMPREF1098_02362|VBICloClo188164_2504|	Clostridium clostridioforme CM201
etfB	fig|999410.3.peg.2505|HMPREF1098_02363|VBICloClo188164_2505|	Clostridium clostridioforme CM201
etfA	fig|999410.3.peg.2506|HMPREF1098_02364|VBICloClo188164_2506|	Clostridium clostridioforme CM201
bcd	fig|1095009.4.peg.3212|	Clostridium sp. NkU-1
abfH	fig|1095009.4.peg.3833|	Clostridium sp. NkU-1
abfH	fig|1095009.4.peg.4038|	Clostridium sp. NkU-1
abfD	fig|1095009.4.peg.4040|	Clostridium sp. NkU-1
4hbt	fig|1095009.4.peg.4042|	Clostridium sp. NkU-1
cro	fig|1121296.3.peg.1184|	Clostridium aminophilum DSM 10710
hgCoAdC	fig|1121296.3.peg.1198|	Clostridium aminophilum DSM 10710
hgCoAdB	fig|1121296.3.peg.1199|	Clostridium aminophilum DSM 10710
hgCoAdA	fig|1121296.3.peg.1200|	Clostridium aminophilum DSM 10710
gcdA	fig|1121296.3.peg.1201|	Clostridium aminophilum DSM 10710
gctB	fig|1121296.3.peg.1202|	Clostridium aminophilum DSM 10710
gctA	fig|1121296.3.peg.1203|	Clostridium aminophilum DSM 10710
gcdB	fig|1121296.3.peg.1204|	Clostridium aminophilum DSM 10710
but	fig|1121296.3.peg.1570|	Clostridium aminophilum DSM 10710
thl	fig|1121296.3.peg.1571|	Clostridium aminophilum DSM 10710
cro	fig|1121296.3.peg.1573|	Clostridium aminophilum DSM 10710
bhbd	fig|1121296.3.peg.1574|	Clostridium aminophilum DSM 10710
bcd	fig|1121296.3.peg.1575|	Clostridium aminophilum DSM 10710
etfB	fig|1121296.3.peg.1576|	Clostridium aminophilum DSM 10710
etfA	fig|1121296.3.peg.1577|	Clostridium aminophilum DSM 10710
bhbd	fig|1121319.3.peg.2387|	Clostridium hydrogeniformans DSM 21757
etfA	fig|1121319.3.peg.2388|	Clostridium hydrogeniformans DSM 21757
etfB	fig|1121319.3.peg.2389|	Clostridium hydrogeniformans DSM 21757
bcd	fig|1121319.3.peg.2390|	Clostridium hydrogeniformans DSM 21757
cro	fig|1121319.3.peg.2391|	Clostridium hydrogeniformans DSM 21757
thl	fig|1121319.3.peg.2686|	Clostridium hydrogeniformans DSM 21757
abfH	fig|1121319.3.peg.2762|	Clostridium hydrogeniformans DSM 21757
4hbt	fig|1121319.3.peg.2768|	Clostridium hydrogeniformans DSM 21757
abfD	fig|1121319.3.peg.2769|	Clostridium hydrogeniformans DSM 21757
buk	fig|1121319.3.peg.3357|	Clostridium hydrogeniformans DSM 21757
ptb	fig|1121319.3.peg.3358|	Clostridium hydrogeniformans DSM 21757
kamE	fig|1121319.3.peg.3481|	Clostridium hydrogeniformans DSM 21757
kamD	fig|1121319.3.peg.3482|	Clostridium hydrogeniformans DSM 21757
kamA	fig|1121319.3.peg.3485|	Clostridium hydrogeniformans DSM 21757
kdd	fig|1121319.3.peg.3486|	Clostridium hydrogeniformans DSM 21757
atoA	fig|1121319.3.peg.3487|	Clostridium hydrogeniformans DSM 21757
atoD	fig|1121319.3.peg.3488|	Clostridium hydrogeniformans DSM 21757
kce	fig|1121319.3.peg.3489|	Clostridium hydrogeniformans DSM 21757
kal	fig|1121319.3.peg.3490|	Clostridium hydrogeniformans DSM 21757
4hbt	fig|1163671.3.peg.1850|VBICloSp283737_1850|	Clostridium sp. 12(A)
4hbt	fig|1163671.3.peg.1851|VBICloSp283737_1851|	Clostridium sp. 12(A)
abfD	fig|1163671.3.peg.1852|VBICloSp283737_1852|	Clostridium sp. 12(A)
abfH	fig|1163671.3.peg.1853|VBICloSp283737_1853|	Clostridium sp. 12(A)
thl	fig|1226325.3.peg.5330|HMPREF1548_05825|VBICloSp257500_5330|	Clostridium sp. KLE 1755
thl	fig|1226325.3.peg.6232|HMPREF1548_06827|VBICloSp257500_6232|	Clostridium sp. KLE 1755
cro	fig|1226325.3.peg.6233|HMPREF1548_06828|VBICloSp257500_6233|	Clostridium sp. KLE 1755
bhbd	fig|1226325.3.peg.6234|HMPREF1548_06829|VBICloSp257500_6234|	Clostridium sp. KLE 1755
bcd	fig|1226325.3.peg.6236|HMPREF1548_06830|VBICloSp257500_6236|	Clostridium sp. KLE 1755
etfB	fig|1226325.3.peg.6237|HMPREF1548_06831|VBICloSp257500_6237|	Clostridium sp. KLE 1755
etfA	fig|1226325.3.peg.6238|HMPREF1548_06832|VBICloSp257500_6238|	Clostridium sp. KLE 1755
buk	fig|1226325.3.peg.6270|HMPREF1548_06864|VBICloSp257500_6270|	Clostridium sp. KLE 1755
ptb	fig|1226325.3.peg.6271|HMPREF1548_06865|VBICloSp257500_6271|	Clostridium sp. KLE 1755
abfD	fig|1232445.3.peg.1108|VBICloBac312818_1108|	Clostridiales bacterium VE202-16
4hbt	fig|1232445.3.peg.1109|VBICloBac312818_1109|	Clostridiales bacterium VE202-16
abfH	fig|1232445.3.peg.1115|VBICloBac312818_1115|	Clostridiales bacterium VE202-16
hgCoAdC	fig|1232445.3.peg.1767|VBICloBac312818_1767|	Clostridiales bacterium VE202-16
hgCoAdB	fig|1232445.3.peg.1768|VBICloBac312818_1768|	Clostridiales bacterium VE202-16
hgCoAdA	fig|1232445.3.peg.1769|VBICloBac312818_1769|	Clostridiales bacterium VE202-16
gcdA	fig|1232445.3.peg.1770|VBICloBac312818_1770|	Clostridiales bacterium VE202-16
gctB	fig|1232445.3.peg.1771|VBICloBac312818_1771|	Clostridiales bacterium VE202-16
gctA	fig|1232445.3.peg.1772|VBICloBac312818_1772|	Clostridiales bacterium VE202-16
gcdB	fig|1232445.3.peg.1773|VBICloBac312818_1773|	Clostridiales bacterium VE202-16
abfH	fig|1232445.3.peg.4224|VBICloBac312818_4224|	Clostridiales bacterium VE202-16
bcd	fig|1232445.3.peg.4467|VBICloBac312818_4467|	Clostridiales bacterium VE202-16
but	fig|1232445.3.peg.5388|VBICloBac312818_5388|	Clostridiales bacterium VE202-16
etfA	fig|1232445.3.peg.5389|VBICloBac312818_5389|	Clostridiales bacterium VE202-16
bcd	fig|1232445.3.peg.5392|VBICloBac312818_5392|	Clostridiales bacterium VE202-16
cro	fig|1232445.3.peg.5395|VBICloBac312818_5395|	Clostridiales bacterium VE202-16
thl	fig|1232445.3.peg.5403|VBICloBac312818_5403|	Clostridiales bacterium VE202-16
cro	fig|1232445.3.peg.5404|VBICloBac312818_5404|	Clostridiales bacterium VE202-16
bhbd	fig|1232445.3.peg.5405|VBICloBac312818_5405|	Clostridiales bacterium VE202-16
bcd	fig|1232445.3.peg.5406|VBICloBac312818_5406|	Clostridiales bacterium VE202-16
etfB	fig|1232445.3.peg.5407|VBICloBac312818_5407|	Clostridiales bacterium VE202-16
etfA	fig|1232445.3.peg.5408|VBICloBac312818_5408|	Clostridiales bacterium VE202-16
buk	fig|1232456.3.peg.4068|VBILacBac315611_4068|	Lachnospiraceae bacterium VE202-23
ptb	fig|1232456.3.peg.4069|VBILacBac315611_4069|	Lachnospiraceae bacterium VE202-23
thl	fig|1232456.3.peg.7913|VBILacBac315611_7913|	Lachnospiraceae bacterium VE202-23
cro	fig|1232456.3.peg.7914|VBILacBac315611_7914|	Lachnospiraceae bacterium VE202-23
bhbd	fig|1232456.3.peg.7916|VBILacBac315611_7916|	Lachnospiraceae bacterium VE202-23
bcd	fig|1232456.3.peg.7917|VBILacBac315611_7917|	Lachnospiraceae bacterium VE202-23
etfB	fig|1232456.3.peg.7919|VBILacBac315611_7919|	Lachnospiraceae bacterium VE202-23
etfA	fig|1232456.3.peg.7920|VBILacBac315611_7920|	Lachnospiraceae bacterium VE202-23
thl	fig|1232456.3.peg.8600|VBILacBac315611_8600|	Lachnospiraceae bacterium VE202-23
thl	fig|1232457.3.peg.795|VBICloBac308790_0795|	Clostridiales bacterium VE202-27
thl	fig|1232457.3.peg.4945|VBICloBac308790_4945|	Clostridiales bacterium VE202-27
cro	fig|1232457.3.peg.4946|VBICloBac308790_4946|	Clostridiales bacterium VE202-27
bhbd	fig|1232457.3.peg.4947|VBICloBac308790_4947|	Clostridiales bacterium VE202-27
bcd	fig|1232457.3.peg.4949|VBICloBac308790_4949|	Clostridiales bacterium VE202-27
etfB	fig|1232457.3.peg.4950|VBICloBac308790_4950|	Clostridiales bacterium VE202-27
etfA	fig|1232457.3.peg.4951|VBICloBac308790_4951|	Clostridiales bacterium VE202-27
buk	fig|1232457.3.peg.4976|VBICloBac308790_4976|	Clostridiales bacterium VE202-27
ptb	fig|1232457.3.peg.4977|VBICloBac308790_4977|	Clostridiales bacterium VE202-27
thl	fig|1232458.3.peg.494|VBICloBac299798_0494|	Clostridiales bacterium VE202-29
thl	fig|1232458.3.peg.1527|VBICloBac299798_1527|	Clostridiales bacterium VE202-29
cro	fig|1232458.3.peg.1528|VBICloBac299798_1528|	Clostridiales bacterium VE202-29
bhbd	fig|1232458.3.peg.1529|VBICloBac299798_1529|	Clostridiales bacterium VE202-29
bcd	fig|1232458.3.peg.1530|VBICloBac299798_1530|	Clostridiales bacterium VE202-29
etfB	fig|1232458.3.peg.1531|VBICloBac299798_1531|	Clostridiales bacterium VE202-29
etfA	fig|1232458.3.peg.1532|VBICloBac299798_1532|	Clostridiales bacterium VE202-29
buk	fig|1232458.3.peg.1578|VBICloBac299798_1578|	Clostridiales bacterium VE202-29
ptb	fig|1232458.3.peg.1579|VBICloBac299798_1579|	Clostridiales bacterium VE202-29
abfH	fig|1280695.3.peg.1456|VBICloClo271786_1456|	Clostridium clostridioforme AGR2157
abfD	fig|1280695.3.peg.1457|VBICloClo271786_1457|	Clostridium clostridioforme AGR2157
4hbt	fig|1280695.3.peg.1458|VBICloClo271786_1458|	Clostridium clostridioforme AGR2157
4hbt	fig|1280695.3.peg.1459|VBICloClo271786_1459|	Clostridium clostridioforme AGR2157
thl	fig|1280695.3.peg.1470|VBICloClo271786_1470|	Clostridium clostridioforme AGR2157
cro	fig|1280695.3.peg.1471|VBICloClo271786_1471|	Clostridium clostridioforme AGR2157
bhbd	fig|1280695.3.peg.1472|VBICloClo271786_1472|	Clostridium clostridioforme AGR2157
bcd	fig|1280695.3.peg.1473|VBICloClo271786_1473|	Clostridium clostridioforme AGR2157
etfB	fig|1280695.3.peg.1474|VBICloClo271786_1474|	Clostridium clostridioforme AGR2157
etfA	fig|1280695.3.peg.1475|VBICloClo271786_1475|	Clostridium clostridioforme AGR2157
bhbd	fig|1286820.3.peg.522|VBICloMet276606_0522|	Clostridium methoxybenzovorans SR3
cro	fig|1286820.3.peg.523|VBICloMet276606_0523|	Clostridium methoxybenzovorans SR3
thl	fig|1286820.3.peg.524|VBICloMet276606_0524|	Clostridium methoxybenzovorans SR3
4hbt	fig|1286820.3.peg.533|VBICloMet276606_0533|	Clostridium methoxybenzovorans SR3
4hbt	fig|1286820.3.peg.534|VBICloMet276606_0534|	Clostridium methoxybenzovorans SR3
abfD	fig|1286820.3.peg.535|VBICloMet276606_0535|	Clostridium methoxybenzovorans SR3
abfH	fig|1286820.3.peg.536|VBICloMet276606_0536|	Clostridium methoxybenzovorans SR3
etfA	fig|1286820.3.peg.580|VBICloMet276606_0580|	Clostridium methoxybenzovorans SR3
etfB	fig|1286820.3.peg.581|VBICloMet276606_0581|	Clostridium methoxybenzovorans SR3
bcd	fig|1286820.3.peg.582|VBICloMet276606_0582|	Clostridium methoxybenzovorans SR3
etfA	fig|1297793.5.peg.2603|	Clostridium sphenoides JCM 14
etfB	fig|1297793.5.peg.2604|	Clostridium sphenoides JCM 14
bcd	fig|1297793.5.peg.2605|	Clostridium sphenoides JCM 14
abfD	fig|1297793.5.peg.2614|	Clostridium sphenoides JCM 14
abfH	fig|1297793.5.peg.2616|	Clostridium sphenoides JCM 14
bhbd	fig|1298920.3.peg.3804|VBIDesGut279876_3804|	Desulfotomaculum guttoideum DSM 4024
cro	fig|1298920.3.peg.3805|VBIDesGut279876_3805|	Desulfotomaculum guttoideum DSM 4024
thl	fig|1298920.3.peg.3806|VBIDesGut279876_3806|	Desulfotomaculum guttoideum DSM 4024
4hbt	fig|1298920.3.peg.3815|VBIDesGut279876_3815|	Desulfotomaculum guttoideum DSM 4024
4hbt	fig|1298920.3.peg.3816|VBIDesGut279876_3816|	Desulfotomaculum guttoideum DSM 4024
abfD	fig|1298920.3.peg.3817|VBIDesGut279876_3817|	Desulfotomaculum guttoideum DSM 4024
abfH	fig|1298920.3.peg.3818|VBIDesGut279876_3818|	Desulfotomaculum guttoideum DSM 4024
etfA	fig|1298920.3.peg.3859|VBIDesGut279876_3859|	Desulfotomaculum guttoideum DSM 4024
etfB	fig|1298920.3.peg.3860|VBIDesGut279876_3860|	Desulfotomaculum guttoideum DSM 4024
bcd	fig|1298920.3.peg.3861|VBIDesGut279876_3861|	Desulfotomaculum guttoideum DSM 4024
etfA	fig|1304866.3.peg.5130|K413DRAFT_5131|VBICloSp282378_5130|	Clostridium sp. ASBs410
etfB	fig|1304866.3.peg.5131|K413DRAFT_5132|VBICloSp282378_5131|	Clostridium sp. ASBs410
bcd	fig|1304866.3.peg.5132|K413DRAFT_5133|VBICloSp282378_5132|	Clostridium sp. ASBs410
4hbt	fig|1304866.3.peg.5135|K413DRAFT_5136|VBICloSp282378_5135|	Clostridium sp. ASBs410
4hbt	fig|1304866.3.peg.5136|K413DRAFT_5137|VBICloSp282378_5136|	Clostridium sp. ASBs410
abfD	fig|1304866.3.peg.5137|K413DRAFT_5138|VBICloSp282378_5137|	Clostridium sp. ASBs410
abfH	fig|1304866.3.peg.5138|K413DRAFT_5139|VBICloSp282378_5138|	Clostridium sp. ASBs410
bcd	fig|1304881.3.peg.3504|VBICloInd284635_3504|	Clostridium indolis DSM 755
etfB	fig|1304881.3.peg.3505|VBICloInd284635_3505|	Clostridium indolis DSM 755
etfA	fig|1304881.3.peg.3506|VBICloInd284635_3506|	Clostridium indolis DSM 755
abfH	fig|1304881.3.peg.3548|VBICloInd284635_3548|	Clostridium indolis DSM 755
abfD	fig|1304881.3.peg.3549|VBICloInd284635_3549|	Clostridium indolis DSM 755
4hbt	fig|1304881.3.peg.3550|VBICloInd284635_3550|	Clostridium indolis DSM 755
4hbt	fig|1304881.3.peg.3551|VBICloInd284635_3551|	Clostridium indolis DSM 755
thl	fig|1304881.3.peg.3560|VBICloInd284635_3560|	Clostridium indolis DSM 755
cro	fig|1304881.3.peg.3561|VBICloInd284635_3561|	Clostridium indolis DSM 755
bhbd	fig|1304881.3.peg.3562|VBICloInd284635_3562|	Clostridium indolis DSM 755
thl	fig|1329795.3.peg.204|	Clostridiaceae bacterium MS3
cro	fig|1329795.3.peg.205|	Clostridiaceae bacterium MS3
bhbd	fig|1329795.3.peg.206|	Clostridiaceae bacterium MS3
bcd	fig|1329795.3.peg.207|	Clostridiaceae bacterium MS3
etfB	fig|1329795.3.peg.208|	Clostridiaceae bacterium MS3
etfA	fig|1329795.3.peg.209|	Clostridiaceae bacterium MS3
buk	fig|1329795.3.peg.240|	Clostridiaceae bacterium MS3
ptb	fig|1329795.3.peg.241|	Clostridiaceae bacterium MS3
thl	fig|1329795.3.peg.2322|	Clostridiaceae bacterium MS3
abfH	fig|1410651.3.peg.2127|	Clostridium aerotolerans DSM 5434
abfD	fig|1410651.3.peg.2128|	Clostridium aerotolerans DSM 5434
4hbt	fig|1410651.3.peg.2129|	Clostridium aerotolerans DSM 5434
4hbt	fig|1410651.3.peg.2130|	Clostridium aerotolerans DSM 5434
thl	fig|1697780.3.peg.425|	Clostridia bacterium UC5.1-1D2
bhbd	fig|1697780.3.peg.428|	Clostridia bacterium UC5.1-1D2
bcd	fig|1697780.3.peg.429|	Clostridia bacterium UC5.1-1D2
etfB	fig|1697780.3.peg.430|	Clostridia bacterium UC5.1-1D2
etfA	fig|1697780.3.peg.431|	Clostridia bacterium UC5.1-1D2
bcd	fig|1697780.3.peg.7216|	Clostridia bacterium UC5.1-1D2
etfB	fig|1697780.3.peg.7217|	Clostridia bacterium UC5.1-1D2
etfA	fig|1697780.3.peg.7219|	Clostridia bacterium UC5.1-1D2
but	fig|1697780.3.peg.8017|	Clostridia bacterium UC5.1-1D2
cro	fig|1697780.3.peg.8036|	Clostridia bacterium UC5.1-1D2
bcd	fig|1697781.3.peg.778|	Clostridia bacterium UC5.1-2E3
etfB	fig|1697781.3.peg.779|	Clostridia bacterium UC5.1-2E3
but	fig|1697781.3.peg.1137|	Clostridia bacterium UC5.1-2E3
thl	fig|1697781.3.peg.1140|	Clostridia bacterium UC5.1-2E3
cro	fig|1697781.3.peg.1141|	Clostridia bacterium UC5.1-2E3
bhbd	fig|1697781.3.peg.1142|	Clostridia bacterium UC5.1-2E3
but	fig|1697782.3.peg.2732|	Clostridia bacterium UC5.1-1A9
cro	fig|1697782.3.peg.2745|	Clostridia bacterium UC5.1-1A9
thl	fig|1697782.3.peg.2758|	Clostridia bacterium UC5.1-1A9
bhbd	fig|1697782.3.peg.2762|	Clostridia bacterium UC5.1-1A9
bcd	fig|1697782.3.peg.2763|	Clostridia bacterium UC5.1-1A9
etfA	fig|1697782.3.peg.2766|	Clostridia bacterium UC5.1-1A9
abfH	fig|1697782.3.peg.6239|	Clostridia bacterium UC5.1-1A9
abfD	fig|1697782.3.peg.6249|	Clostridia bacterium UC5.1-1A9
etfA	fig|1776047.3.peg.4283|BN3590_03944|	Clostridium sp. C105KSO15
etfB	fig|1776047.3.peg.4284|BN3590_03945|	Clostridium sp. C105KSO15
bcd	fig|1776047.3.peg.4285|BN3590_03946|	Clostridium sp. C105KSO15
4hbt	fig|1776047.3.peg.4288|BN3590_03949|	Clostridium sp. C105KSO15
4hbt	fig|1776047.3.peg.4289|BN3590_03950|	Clostridium sp. C105KSO15
abfD	fig|1776047.3.peg.4290|BN3590_03951|	Clostridium sp. C105KSO15
abfH	fig|1776047.3.peg.4291|BN3590_03952|	Clostridium sp. C105KSO15
ptb	fig|33043.3.peg.390|ERS852386_00379|	Coprococcus eutactus
buk	fig|33043.3.peg.391|ERS852386_00380|	Coprococcus eutactus
thl	fig|33043.3.peg.560|ERS852386_00550|	Coprococcus eutactus
cro	fig|33043.3.peg.561|ERS852386_00551|	Coprococcus eutactus
bhbd	fig|33043.3.peg.562|ERS852386_00552|	Coprococcus eutactus
bcd	fig|33043.3.peg.563|ERS852386_00553|	Coprococcus eutactus
etfB	fig|33043.3.peg.564|ERS852386_00554|	Coprococcus eutactus
etfA	fig|33043.3.peg.565|ERS852386_00555|	Coprococcus eutactus
but	fig|33043.3.peg.1370|ERS852386_01348|	Coprococcus eutactus
thl	fig|410072.3.peg.127|ERS852389_00124|	Coprococcus comes
buk	fig|410072.3.peg.128|ERS852389_00125|	Coprococcus comes
ptb	fig|410072.3.peg.129|ERS852389_00126|	Coprococcus comes
thl	fig|410072.3.peg.130|ERS852389_00127|	Coprococcus comes
cro	fig|410072.3.peg.131|ERS852389_00128|	Coprococcus comes
bhbd	fig|410072.3.peg.132|ERS852389_00129|	Coprococcus comes
bcd	fig|410072.3.peg.133|ERS852389_00130|	Coprococcus comes
etfB	fig|410072.3.peg.134|ERS852389_00131|	Coprococcus comes
etfA	fig|410072.3.peg.135|ERS852389_00132|	Coprococcus comes
but	fig|411474.6.peg.589|COPEUT_02005|VBICopEut84706_0589|	Coprococcus eutactus ATCC 27759
etfA	fig|411474.6.peg.2031|COPEUT_01270|VBICopEut84706_2031|	Coprococcus eutactus ATCC 27759
etfB	fig|411474.6.peg.2032|COPEUT_01271|VBICopEut84706_2032|	Coprococcus eutactus ATCC 27759
bcd	fig|411474.6.peg.2033|COPEUT_01272|VBICopEut84706_2033|	Coprococcus eutactus ATCC 27759
bhbd	fig|411474.6.peg.2034|COPEUT_01273|VBICopEut84706_2034|	Coprococcus eutactus ATCC 27759
cro	fig|411474.6.peg.2035|COPEUT_01274|VBICopEut84706_2035|	Coprococcus eutactus ATCC 27759
thl	fig|411474.6.peg.2036|COPEUT_01275|VBICopEut84706_2036|	Coprococcus eutactus ATCC 27759
buk	fig|411474.6.peg.2163|COPEUT_01429|VBICopEut84706_2163|	Coprococcus eutactus ATCC 27759
ptb	fig|411474.6.peg.2164|COPEUT_01430|VBICopEut84706_2164|	Coprococcus eutactus ATCC 27759
ptb	fig|411489.7.peg.591|CLOL250_01392|VBICloSp41567_0591|	Clostridium sp. L2-50
buk	fig|411489.7.peg.592|CLOL250_01393|VBICloSp41567_0592|	Clostridium sp. L2-50
thl	fig|411489.7.peg.664|CLOL250_00053|VBICloSp41567_0664|	Clostridium sp. L2-50
cro	fig|411489.7.peg.665|CLOL250_00054|VBICloSp41567_0665|	Clostridium sp. L2-50
bhbd	fig|411489.7.peg.666|CLOL250_00055|VBICloSp41567_0666|	Clostridium sp. L2-50
bcd	fig|411489.7.peg.667|CLOL250_00056|VBICloSp41567_0667|	Clostridium sp. L2-50
etfB	fig|411489.7.peg.668|CLOL250_00057|VBICloSp41567_0668|	Clostridium sp. L2-50
etfA	fig|411489.7.peg.669|CLOL250_00058|VBICloSp41567_0669|	Clostridium sp. L2-50
but	fig|411489.7.peg.1823|CLOL250_01729|VBICloSp41567_1823|	Clostridium sp. L2-50
etfA	fig|470146.3.peg.1556|COPCOM_01471|VBICopCom38835_1556|	Coprococcus comes ATCC 27758
etfB	fig|470146.3.peg.1557|COPCOM_01472|VBICopCom38835_1557|	Coprococcus comes ATCC 27758
bcd	fig|470146.3.peg.1558|COPCOM_01473|VBICopCom38835_1558|	Coprococcus comes ATCC 27758
bhbd	fig|470146.3.peg.1559|COPCOM_01474|VBICopCom38835_1559|	Coprococcus comes ATCC 27758
cro	fig|470146.3.peg.1560|COPCOM_01475|VBICopCom38835_1560|	Coprococcus comes ATCC 27758
thl	fig|470146.3.peg.1561|COPCOM_01476|VBICopCom38835_1561|	Coprococcus comes ATCC 27758
thl	fig|470146.3.peg.1565|COPCOM_01480|VBICopCom38835_1565|	Coprococcus comes ATCC 27758
cro	fig|717962.3.peg.66|CC1_00760|VBICopCat158046_0066|	Coprococcus catus GD/7
bhbd	fig|717962.3.peg.1304|CC1_14650|VBICopCat158046_1304|	Coprococcus catus GD/7
cro	fig|717962.3.peg.1305|CC1_14660|VBICopCat158046_1305|	Coprococcus catus GD/7
bcd	fig|717962.3.peg.1418|CC1_15850|VBICopCat158046_1418|	Coprococcus catus GD/7
thl	fig|717962.3.peg.1427|CC1_15940|VBICopCat158046_1427|	Coprococcus catus GD/7
bcd	fig|717962.3.peg.1453|CC1_16210|VBICopCat158046_1453|	Coprococcus catus GD/7
bcd	fig|717962.3.peg.1471|CC1_16390|VBICopCat158046_1471|	Coprococcus catus GD/7
etfA	fig|717962.3.peg.1473|CC1_16410|VBICopCat158046_1473|	Coprococcus catus GD/7
thl	fig|717962.3.peg.1678|CC1_18420|VBICopCat158046_1678|	Coprococcus catus GD/7
but	fig|717962.3.peg.2236|CC1_23390|VBICopCat158046_2236|	Coprococcus catus GD/7
cro	fig|717962.3.peg.2600|CC1_27120|VBICopCat158046_2600|	Coprococcus catus GD/7
bcd	fig|717962.3.peg.2603|CC1_27150|VBICopCat158046_2603|	Coprococcus catus GD/7
bhbd	fig|717962.3.peg.2952|CC1_30780|VBICopCat158046_2952|	Coprococcus catus GD/7
ptb	fig|33043.4.peg.393|ERS852575_00385|	Coprococcus eutactus
buk	fig|33043.4.peg.394|ERS852575_00386|	Coprococcus eutactus
thl	fig|33043.4.peg.519|ERS852575_00513|	Coprococcus eutactus
cro	fig|33043.4.peg.520|ERS852575_00514|	Coprococcus eutactus
bhbd	fig|33043.4.peg.521|ERS852575_00515|	Coprococcus eutactus
bcd	fig|33043.4.peg.522|ERS852575_00516|	Coprococcus eutactus
etfB	fig|33043.4.peg.523|ERS852575_00517|	Coprococcus eutactus
etfA	fig|33043.4.peg.524|ERS852575_00518|	Coprococcus eutactus
but	fig|33043.4.peg.2491|ERS852575_02473|	Coprococcus eutactus
but	fig|33043.5.peg.949|ERS852445_00936|	Coprococcus eutactus
ptb	fig|33043.5.peg.1303|ERS852445_01282|	Coprococcus eutactus
buk	fig|33043.5.peg.1304|ERS852445_01283|	Coprococcus eutactus
thl	fig|33043.5.peg.1459|ERS852445_01442|	Coprococcus eutactus
cro	fig|33043.5.peg.1460|ERS852445_01443|	Coprococcus eutactus
bhbd	fig|33043.5.peg.1461|ERS852445_01444|	Coprococcus eutactus
bcd	fig|33043.5.peg.1462|ERS852445_01445|	Coprococcus eutactus
etfB	fig|33043.5.peg.1463|ERS852445_01446|	Coprococcus eutactus
etfA	fig|33043.5.peg.1464|ERS852445_01447|	Coprococcus eutactus
etfA	fig|33043.6.peg.769|ERS852400_00771|	Coprococcus eutactus
etfB	fig|33043.6.peg.770|ERS852400_00772|	Coprococcus eutactus
bcd	fig|33043.6.peg.771|ERS852400_00773|	Coprococcus eutactus
bhbd	fig|33043.6.peg.772|ERS852400_00774|	Coprococcus eutactus
cro	fig|33043.6.peg.773|ERS852400_00775|	Coprococcus eutactus
thl	fig|33043.6.peg.774|ERS852400_00776|	Coprococcus eutactus
buk	fig|33043.6.peg.903|ERS852400_00906|	Coprococcus eutactus
ptb	fig|33043.6.peg.904|ERS852400_00907|	Coprococcus eutactus
but	fig|33043.6.peg.1715|ERS852400_01719|	Coprococcus eutactus
thl	fig|410072.4.peg.2251|ERS852574_02193|	Coprococcus comes
buk	fig|410072.4.peg.2252|ERS852574_02194|	Coprococcus comes
ptb	fig|410072.4.peg.2253|ERS852574_02195|	Coprococcus comes
thl	fig|410072.4.peg.2254|ERS852574_02196|	Coprococcus comes
cro	fig|410072.4.peg.2255|ERS852574_02197|	Coprococcus comes
bhbd	fig|410072.4.peg.2256|ERS852574_02198|	Coprococcus comes
bcd	fig|410072.4.peg.2257|ERS852574_02199|	Coprococcus comes
etfB	fig|410072.4.peg.2258|ERS852574_02200|	Coprococcus comes
etfA	fig|410072.4.peg.2259|ERS852574_02201|	Coprococcus comes
etfA	fig|410072.5.peg.673|ERS852525_00651|	Coprococcus comes
etfB	fig|410072.5.peg.674|ERS852525_00652|	Coprococcus comes
bcd	fig|410072.5.peg.675|ERS852525_00653|	Coprococcus comes
bhbd	fig|410072.5.peg.676|ERS852525_00654|	Coprococcus comes
cro	fig|410072.5.peg.677|ERS852525_00655|	Coprococcus comes
thl	fig|410072.5.peg.678|ERS852525_00656|	Coprococcus comes
ptb	fig|410072.5.peg.679|ERS852525_00657|	Coprococcus comes
buk	fig|410072.5.peg.680|ERS852525_00658|	Coprococcus comes
thl	fig|410072.5.peg.681|ERS852525_00659|	Coprococcus comes
thl	fig|410072.6.peg.1842|ERS852481_01787|	Coprococcus comes
buk	fig|410072.6.peg.1843|ERS852481_01788|	Coprococcus comes
ptb	fig|410072.6.peg.1844|ERS852481_01789|	Coprococcus comes
thl	fig|410072.6.peg.1845|ERS852481_01790|	Coprococcus comes
cro	fig|410072.6.peg.1846|ERS852481_01791|	Coprococcus comes
bhbd	fig|410072.6.peg.1847|ERS852481_01792|	Coprococcus comes
bcd	fig|410072.6.peg.1848|ERS852481_01793|	Coprococcus comes
etfB	fig|410072.6.peg.1849|ERS852481_01794|	Coprococcus comes
etfA	fig|410072.6.peg.1850|ERS852481_01795|	Coprococcus comes
but	fig|39488.3.peg.875|ERS852450_00839|	Eubacterium hallii
etfA	fig|39488.3.peg.879|ERS852450_00843|	Eubacterium hallii
etfB	fig|39488.3.peg.880|ERS852450_00844|	Eubacterium hallii
bcd	fig|39488.3.peg.881|ERS852450_00845|	Eubacterium hallii
bhbd	fig|39488.3.peg.882|ERS852450_00846|	Eubacterium hallii
cro	fig|39488.3.peg.883|ERS852450_00847|	Eubacterium hallii
thl	fig|39488.3.peg.884|ERS852450_00848|	Eubacterium hallii
but	fig|39488.3.peg.1515|ERS852450_01434|	Eubacterium hallii
etfB	fig|39488.3.peg.1740|ERS852450_01651|	Eubacterium hallii
etfA	fig|39488.3.peg.1741|ERS852450_01652|	Eubacterium hallii
bcd	fig|39488.3.peg.1742|ERS852450_01653|	Eubacterium hallii
thl	fig|411469.3.peg.60|EUBHAL_00070|VBIEubHal63356_0060|	Eubacterium hallii DSM 3353
cro	fig|411469.3.peg.61|EUBHAL_00071|VBIEubHal63356_0061|	Eubacterium hallii DSM 3353
bhbd	fig|411469.3.peg.62|EUBHAL_00072|VBIEubHal63356_0062|	Eubacterium hallii DSM 3353
bcd	fig|411469.3.peg.63|EUBHAL_00073|VBIEubHal63356_0063|	Eubacterium hallii DSM 3353
etfB	fig|411469.3.peg.64|EUBHAL_00074|VBIEubHal63356_0064|	Eubacterium hallii DSM 3353
etfA	fig|411469.3.peg.65|EUBHAL_00075|VBIEubHal63356_0065|	Eubacterium hallii DSM 3353
but	fig|411469.3.peg.304|EUBHAL_00353|VBIEubHal63356_0304|	Eubacterium hallii DSM 3353
etfB	fig|411469.3.peg.1731|EUBHAL_01955|VBIEubHal63356_1731|	Eubacterium hallii DSM 3353
etfA	fig|411469.3.peg.1732|EUBHAL_01956|VBIEubHal63356_1732|	Eubacterium hallii DSM 3353
bcd	fig|411469.3.peg.1733|EUBHAL_01957|VBIEubHal63356_1733|	Eubacterium hallii DSM 3353
but	fig|411469.3.peg.2843|EUBHAL_03240|VBIEubHal63356_2843|	Eubacterium hallii DSM 3353
bcd	fig|39488.4.peg.1142|ERS852578_01081|	Eubacterium hallii
etfA	fig|39488.4.peg.1143|ERS852578_01082|	Eubacterium hallii
etfB	fig|39488.4.peg.1144|ERS852578_01083|	Eubacterium hallii
but	fig|39488.4.peg.1600|ERS852578_01518|	Eubacterium hallii
thl	fig|39488.4.peg.2662|ERS852578_02526|	Eubacterium hallii
cro	fig|39488.4.peg.2663|ERS852578_02527|	Eubacterium hallii
bhbd	fig|39488.4.peg.2664|ERS852578_02528|	Eubacterium hallii
bcd	fig|39488.4.peg.2665|ERS852578_02529|	Eubacterium hallii
etfB	fig|39488.4.peg.2666|ERS852578_02530|	Eubacterium hallii
etfA	fig|39488.4.peg.2667|ERS852578_02531|	Eubacterium hallii
but	fig|39488.4.peg.2671|ERS852578_02535|	Eubacterium hallii
cro	fig|39491.12.peg.1061|ERS852497_01060|	Eubacterium rectale
but	fig|39491.12.peg.1737|ERS852497_01736|	Eubacterium rectale
thl	fig|39491.12.peg.2081|ERS852497_02091|	Eubacterium rectale
bhbd	fig|39491.12.peg.2082|ERS852497_02092|	Eubacterium rectale
bcd	fig|39491.12.peg.2083|ERS852497_02093|	Eubacterium rectale
etfB	fig|39491.12.peg.2084|ERS852497_02094|	Eubacterium rectale
etfA	fig|39491.12.peg.2085|ERS852497_02095|	Eubacterium rectale
thl	fig|39491.14.peg.537|T1815_07161|	Eubacterium rectale strain T1-815
bhbd	fig|39491.14.peg.538|T1815_07171|	Eubacterium rectale strain T1-815
bcd	fig|39491.14.peg.539|T1815_07181|	Eubacterium rectale strain T1-815
etfB	fig|39491.14.peg.540|T1815_07191|	Eubacterium rectale strain T1-815
etfA	fig|39491.14.peg.541|T1815_07201|	Eubacterium rectale strain T1-815
cro	fig|39491.14.peg.651|T1815_08281|	Eubacterium rectale strain T1-815
but	fig|39491.14.peg.2281|T1815_23771|	Eubacterium rectale strain T1-815
thl	fig|515619.6.peg.626|EUBREC_0733|VBIEubRec107985_0626|	Eubacterium rectale ATCC 33656
bhbd	fig|515619.6.peg.627|EUBREC_0734|VBIEubRec107985_0627|	Eubacterium rectale ATCC 33656
bcd	fig|515619.6.peg.628|EUBREC_0735|VBIEubRec107985_0628|	Eubacterium rectale ATCC 33656
etfB	fig|515619.6.peg.629|EUBREC_0736|VBIEubRec107985_0629|	Eubacterium rectale ATCC 33656
etfA	fig|515619.6.peg.630|EUBREC_0737|VBIEubRec107985_0630|	Eubacterium rectale ATCC 33656
cro	fig|515619.6.peg.854|EUBREC_1017|VBIEubRec107985_0854|	Eubacterium rectale ATCC 33656
but	fig|515619.6.peg.2673|EUBREC_3075|VBIEubRec107985_2673|	Eubacterium rectale ATCC 33656
but	fig|657317.3.peg.1923|ERE_12770|VBIEubRec155814_1923|	Eubacterium rectale M104/1
cro	fig|657317.3.peg.2754|ERE_20960|VBIEubRec155814_2754|	Eubacterium rectale M104/1
etfA	fig|657317.3.peg.2982|ERE_22540|VBIEubRec155814_2982|	Eubacterium rectale M104/1
etfB	fig|657317.3.peg.2983|ERE_22550|VBIEubRec155814_2983|	Eubacterium rectale M104/1
bcd	fig|657317.3.peg.2984|ERE_22560|VBIEubRec155814_2984|	Eubacterium rectale M104/1
bhbd	fig|657317.3.peg.2985|ERE_22570|VBIEubRec155814_2985|	Eubacterium rectale M104/1
thl	fig|657317.3.peg.2986|ERE_22580|VBIEubRec155814_2986|	Eubacterium rectale M104/1
thl	fig|657318.4.peg.92|EUR_03510|VBIEubRec131464_0092|	Eubacterium rectale DSM 17629
bhbd	fig|657318.4.peg.93|EUR_03520|VBIEubRec131464_0093|	Eubacterium rectale DSM 17629
bcd	fig|657318.4.peg.94|EUR_03530|VBIEubRec131464_0094|	Eubacterium rectale DSM 17629
etfB	fig|657318.4.peg.95|EUR_03540|VBIEubRec131464_0095|	Eubacterium rectale DSM 17629
etfA	fig|657318.4.peg.96|EUR_03550|VBIEubRec131464_0096|	Eubacterium rectale DSM 17629
but	fig|657318.4.peg.429|EUR_06840|VBIEubRec131464_0429|	Eubacterium rectale DSM 17629
cro	fig|657318.4.peg.1862|EUR_20510|VBIEubRec131464_1862|	Eubacterium rectale DSM 17629
etfA	fig|39491.11.peg.320|ERS852417_00323|	Eubacterium rectale
etfB	fig|39491.11.peg.321|ERS852417_00324|	Eubacterium rectale
bcd	fig|39491.11.peg.322|ERS852417_00325|	Eubacterium rectale
bhbd	fig|39491.11.peg.323|ERS852417_00326|	Eubacterium rectale
thl	fig|39491.11.peg.324|ERS852417_00327|	Eubacterium rectale
cro	fig|39491.11.peg.2164|ERS852417_02177|	Eubacterium rectale
but	fig|39491.11.peg.2999|ERS852417_02994|	Eubacterium rectale
but	fig|39491.13.peg.23|ERS852580_00023|	Eubacterium rectale
cro	fig|39491.13.peg.1567|ERS852580_01537|	Eubacterium rectale
etfA	fig|39491.13.peg.2353|ERS852580_02302|	Eubacterium rectale
etfB	fig|39491.13.peg.2354|ERS852580_02303|	Eubacterium rectale
bcd	fig|39491.13.peg.2355|ERS852580_02304|	Eubacterium rectale
bhbd	fig|39491.13.peg.2356|ERS852580_02305|	Eubacterium rectale
thl	fig|39491.13.peg.2357|ERS852580_02306|	Eubacterium rectale
thl	fig|411463.4.peg.2406|EUBVEN_02381|VBIEubVen137708_2406|	Eubacterium ventriosum ATCC 27560
cro	fig|411463.4.peg.2407|EUBVEN_02382|VBIEubVen137708_2407|	Eubacterium ventriosum ATCC 27560
bhbd	fig|411463.4.peg.2408|EUBVEN_02383|VBIEubVen137708_2408|	Eubacterium ventriosum ATCC 27560
bcd	fig|411463.4.peg.2409|EUBVEN_02384|VBIEubVen137708_2409|	Eubacterium ventriosum ATCC 27560
etfB	fig|411463.4.peg.2410|EUBVEN_02385|VBIEubVen137708_2410|	Eubacterium ventriosum ATCC 27560
etfA	fig|411463.4.peg.2411|EUBVEN_02386|VBIEubVen137708_2411|	Eubacterium ventriosum ATCC 27560
buk	fig|411463.4.peg.2418|EUBVEN_02392|VBIEubVen137708_2418|	Eubacterium ventriosum ATCC 27560
ptb	fig|411463.4.peg.2419|EUBVEN_02393|VBIEubVen137708_2419|	Eubacterium ventriosum ATCC 27560
etfA	fig|853.15.peg.239|ERS852582_00221|	Faecalibacterium prausnitzii
etfB	fig|853.15.peg.240|ERS852582_00222|	Faecalibacterium prausnitzii
bcd	fig|853.15.peg.241|ERS852582_00223|	Faecalibacterium prausnitzii
bhbd	fig|853.15.peg.242|ERS852582_00224|	Faecalibacterium prausnitzii
cro	fig|853.15.peg.243|ERS852582_00225|	Faecalibacterium prausnitzii
thl	fig|853.15.peg.244|ERS852582_00226|	Faecalibacterium prausnitzii
but	fig|853.15.peg.248|ERS852582_00228|	Faecalibacterium prausnitzii
but	fig|411483.3.peg.1547|FAEPRAA2165_01575|VBIFaePra59507_1547|	Faecalibacterium prausnitzii A2-165
thl	fig|411483.3.peg.1549|FAEPRAA2165_01578|VBIFaePra59507_1549|	Faecalibacterium prausnitzii A2-165
cro	fig|411483.3.peg.1550|FAEPRAA2165_01579|VBIFaePra59507_1550|	Faecalibacterium prausnitzii A2-165
bhbd	fig|411483.3.peg.1551|FAEPRAA2165_01580|VBIFaePra59507_1551|	Faecalibacterium prausnitzii A2-165
bcd	fig|411483.3.peg.1552|FAEPRAA2165_01581|VBIFaePra59507_1552|	Faecalibacterium prausnitzii A2-165
etfB	fig|411483.3.peg.1553|FAEPRAA2165_01582|VBIFaePra59507_1553|	Faecalibacterium prausnitzii A2-165
etfA	fig|411483.3.peg.1554|FAEPRAA2165_01583|VBIFaePra59507_1554|	Faecalibacterium prausnitzii A2-165
etfA	fig|411485.10.peg.2168|FAEPRAM212_02803|VBIFaePra13114_2168|	Faecalibacterium prausnitzii M21/2
etfB	fig|411485.10.peg.2169|FAEPRAM212_02804|VBIFaePra13114_2169|	Faecalibacterium prausnitzii M21/2
bcd	fig|411485.10.peg.2170|FAEPRAM212_02805|VBIFaePra13114_2170|	Faecalibacterium prausnitzii M21/2
bhbd	fig|411485.10.peg.2171|FAEPRAM212_02806|VBIFaePra13114_2171|	Faecalibacterium prausnitzii M21/2
cro	fig|411485.10.peg.2172|FAEPRAM212_02807|VBIFaePra13114_2172|	Faecalibacterium prausnitzii M21/2
thl	fig|411485.10.peg.2173|FAEPRAM212_02808|VBIFaePra13114_2173|	Faecalibacterium prausnitzii M21/2
but	fig|411485.10.peg.2176|FAEPRAM212_02812|VBIFaePra13114_2176|	Faecalibacterium prausnitzii M21/2
but	fig|657322.3.peg.2826|FPR_29560|VBIFaePra148460_2826|	Faecalibacterium prausnitzii SL3/3
thl	fig|657322.3.peg.2829|FPR_29580|VBIFaePra148460_2829|	Faecalibacterium prausnitzii SL3/3
cro	fig|657322.3.peg.2830|FPR_29590|VBIFaePra148460_2830|	Faecalibacterium prausnitzii SL3/3
bhbd	fig|657322.3.peg.2831|FPR_29600|VBIFaePra148460_2831|	Faecalibacterium prausnitzii SL3/3
bcd	fig|657322.3.peg.2832|FPR_29610|VBIFaePra148460_2832|	Faecalibacterium prausnitzii SL3/3
etfB	fig|657322.3.peg.2833|FPR_29620|VBIFaePra148460_2833|	Faecalibacterium prausnitzii SL3/3
etfA	fig|657322.3.peg.2834|FPR_29630|VBIFaePra148460_2834|	Faecalibacterium prausnitzii SL3/3
etfA	fig|718252.3.peg.238|FP2_20550|VBIFaePra154692_0238|	Faecalibacterium prausnitzii L2-6
etfB	fig|718252.3.peg.239|FP2_20560|VBIFaePra154692_0239|	Faecalibacterium prausnitzii L2-6
bcd	fig|718252.3.peg.240|FP2_20570|VBIFaePra154692_0240|	Faecalibacterium prausnitzii L2-6
bhbd	fig|718252.3.peg.241|FP2_20580|VBIFaePra154692_0241|	Faecalibacterium prausnitzii L2-6
cro	fig|718252.3.peg.242|FP2_20590|VBIFaePra154692_0242|	Faecalibacterium prausnitzii L2-6
thl	fig|718252.3.peg.243|FP2_20600|VBIFaePra154692_0243|	Faecalibacterium prausnitzii L2-6
but	fig|718252.3.peg.245|FP2_20620|VBIFaePra154692_0245|	Faecalibacterium prausnitzii L2-6
but	fig|748224.3.peg.788|HMPREF9436_00973|VBIFaeCf154181_0788|	Faecalibacterium cf. prausnitzii KLE1255
thl	fig|748224.3.peg.790|HMPREF9436_00975|VBIFaeCf154181_0790|	Faecalibacterium cf. prausnitzii KLE1255
cro	fig|748224.3.peg.791|HMPREF9436_00976|VBIFaeCf154181_0791|	Faecalibacterium cf. prausnitzii KLE1255
bhbd	fig|748224.3.peg.792|HMPREF9436_00977|VBIFaeCf154181_0792|	Faecalibacterium cf. prausnitzii KLE1255
bcd	fig|748224.3.peg.793|HMPREF9436_00978|VBIFaeCf154181_0793|	Faecalibacterium cf. prausnitzii KLE1255
etfB	fig|748224.3.peg.794|HMPREF9436_00979|VBIFaeCf154181_0794|	Faecalibacterium cf. prausnitzii KLE1255
etfA	fig|748224.3.peg.795|HMPREF9436_00980|VBIFaeCf154181_0795|	Faecalibacterium cf. prausnitzii KLE1255
but	fig|853.16.peg.180|ERS852426_00168|	Faecalibacterium prausnitzii
thl	fig|853.16.peg.182|ERS852426_00170|	Faecalibacterium prausnitzii
cro	fig|853.16.peg.183|ERS852426_00171|	Faecalibacterium prausnitzii
bhbd	fig|853.16.peg.184|ERS852426_00172|	Faecalibacterium prausnitzii
bcd	fig|853.16.peg.185|ERS852426_00173|	Faecalibacterium prausnitzii
etfB	fig|853.16.peg.186|ERS852426_00174|	Faecalibacterium prausnitzii
etfA	fig|853.16.peg.187|ERS852426_00175|	Faecalibacterium prausnitzii
kce	fig|292800.3.peg.1099|ERS852411_00945|	Flavonifractor plautii
abfH	fig|292800.3.peg.1774|ERS852411_01512|	Flavonifractor plautii
bcd	fig|292800.3.peg.2237|ERS852411_01887|	Flavonifractor plautii
thl	fig|292800.3.peg.2336|ERS852411_01968|	Flavonifractor plautii
abfD	fig|292800.3.peg.2373|ERS852411_02003|	Flavonifractor plautii
kal	fig|292800.3.peg.2615|ERS852411_02198|	Flavonifractor plautii
kdd	fig|292800.3.peg.2616|ERS852411_02199|	Flavonifractor plautii
kdd	fig|292800.3.peg.2617|ERS852411_02200|	Flavonifractor plautii
kce	fig|292800.3.peg.2618|	Flavonifractor plautii
abfH	fig|292800.3.peg.2903|ERS852411_02443|	Flavonifractor plautii
abfD	fig|292800.3.peg.3131|ERS852411_02638|	Flavonifractor plautii
bcd	fig|292800.3.peg.3133|ERS852411_02640|	Flavonifractor plautii
bcd	fig|292800.3.peg.3238|ERS852411_02728|	Flavonifractor plautii
bhbd	fig|292800.3.peg.3239|ERS852411_02729|	Flavonifractor plautii
cro	fig|292800.3.peg.3240|ERS852411_02730|	Flavonifractor plautii
4hbt	fig|292800.3.peg.3297|ERS852411_02775|	Flavonifractor plautii
kamA	fig|292800.3.peg.3391|ERS852411_02856|	Flavonifractor plautii
kdd	fig|292800.3.peg.3393|ERS852411_02857|	Flavonifractor plautii
kamE	fig|292800.3.peg.4464|ERS852411_03688|	Flavonifractor plautii
kamD	fig|292800.3.peg.4465|ERS852411_03689|	Flavonifractor plautii
kal	fig|411475.3.peg.214|HMPREF0372_00252|VBIFlaPla131535_0214|	Flavonifractor plautii ATCC 29863
abfH	fig|411475.3.peg.1453|HMPREF0372_01686|VBIFlaPla131535_1453|	Flavonifractor plautii ATCC 29863
abfH	fig|411475.3.peg.1576|HMPREF0372_01823|VBIFlaPla131535_1576|	Flavonifractor plautii ATCC 29863
kce	fig|411475.3.peg.1895|HMPREF0372_02187|VBIFlaPla131535_1895|	Flavonifractor plautii ATCC 29863
kdd	fig|411475.3.peg.1896|HMPREF0372_02188|VBIFlaPla131535_1896|	Flavonifractor plautii ATCC 29863
kdd	fig|411475.3.peg.1897|HMPREF0372_02189|VBIFlaPla131535_1897|	Flavonifractor plautii ATCC 29863
kal	fig|411475.3.peg.1898|HMPREF0372_02190|VBIFlaPla131535_1898|	Flavonifractor plautii ATCC 29863
kamE	fig|411475.3.peg.2525|HMPREF0372_02926|VBIFlaPla131535_2525|	Flavonifractor plautii ATCC 29863
kamD	fig|411475.3.peg.2526|HMPREF0372_02927|VBIFlaPla131535_2526|	Flavonifractor plautii ATCC 29863
kamA	fig|411475.3.peg.2527|HMPREF0372_02928|VBIFlaPla131535_2527|	Flavonifractor plautii ATCC 29863
kdd	fig|411475.3.peg.2528|HMPREF0372_02929|VBIFlaPla131535_2528|	Flavonifractor plautii ATCC 29863
kce	fig|411475.3.peg.2529|HMPREF0372_02930|VBIFlaPla131535_2529|	Flavonifractor plautii ATCC 29863
cro	fig|411475.3.peg.2649|HMPREF0372_03068|VBIFlaPla131535_2649|	Flavonifractor plautii ATCC 29863
bhbd	fig|411475.3.peg.2650|HMPREF0372_03069|VBIFlaPla131535_2650|	Flavonifractor plautii ATCC 29863
bcd	fig|411475.3.peg.2651|HMPREF0372_03070|VBIFlaPla131535_2651|	Flavonifractor plautii ATCC 29863
etfB	fig|411475.3.peg.2652|HMPREF0372_03071|VBIFlaPla131535_2652|	Flavonifractor plautii ATCC 29863
etfA	fig|411475.3.peg.2653|HMPREF0372_03072|VBIFlaPla131535_2653|	Flavonifractor plautii ATCC 29863
4hbt	fig|411475.3.peg.2687|HMPREF0372_03108|VBIFlaPla131535_2687|	Flavonifractor plautii ATCC 29863
abfD	fig|411475.3.peg.2691|HMPREF0372_03112|VBIFlaPla131535_2691|	Flavonifractor plautii ATCC 29863
abfH	fig|411475.3.peg.2864|HMPREF0372_03322|VBIFlaPla131535_2864|	Flavonifractor plautii ATCC 29863
thl	fig|411475.3.peg.3752|HMPREF0372_04324|VBIFlaPla131535_3752|	Flavonifractor plautii ATCC 29863
abfH	fig|649724.3.peg.65|HMPREF0239_00069|VBICloSp12947_0065|	Clostridium sp. ATCC BAA-442
bcd	fig|649724.3.peg.728|HMPREF0239_00808|VBICloSp12947_0728|	Clostridium sp. ATCC BAA-442
kce	fig|649724.3.peg.953|HMPREF0239_01053|VBICloSp12947_0953|	Clostridium sp. ATCC BAA-442
kdd	fig|649724.3.peg.954|HMPREF0239_01054|VBICloSp12947_0954|	Clostridium sp. ATCC BAA-442
kdd	fig|649724.3.peg.955|HMPREF0239_01055|VBICloSp12947_0955|	Clostridium sp. ATCC BAA-442
kal	fig|649724.3.peg.956|HMPREF0239_01056|VBICloSp12947_0956|	Clostridium sp. ATCC BAA-442
kal	fig|649724.3.peg.1972|HMPREF0239_02197|VBICloSp12947_1972|	Clostridium sp. ATCC BAA-442
abfH	fig|649724.3.peg.2031|HMPREF0239_02266|VBICloSp12947_2031|	Clostridium sp. ATCC BAA-442
cro	fig|649724.3.peg.2274|HMPREF0239_02572|VBICloSp12947_2274|	Clostridium sp. ATCC BAA-442
bhbd	fig|649724.3.peg.2275|HMPREF0239_02573|VBICloSp12947_2275|	Clostridium sp. ATCC BAA-442
bcd	fig|649724.3.peg.2276|HMPREF0239_02574|VBICloSp12947_2276|	Clostridium sp. ATCC BAA-442
bcd	fig|649724.3.peg.2352|HMPREF0239_02657|VBICloSp12947_2352|	Clostridium sp. ATCC BAA-442
abfD	fig|649724.3.peg.2354|HMPREF0239_02660|VBICloSp12947_2354|	Clostridium sp. ATCC BAA-442
4hbt	fig|649724.3.peg.3105|HMPREF0239_03558|VBICloSp12947_3105|	Clostridium sp. ATCC BAA-442
thl	fig|649724.3.peg.3127|HMPREF0239_03589|VBICloSp12947_3127|	Clostridium sp. ATCC BAA-442
kamE	fig|649724.3.peg.3638|HMPREF0239_04190|VBICloSp12947_3638|	Clostridium sp. ATCC BAA-442
kamD	fig|649724.3.peg.3639|HMPREF0239_04191|VBICloSp12947_3639|	Clostridium sp. ATCC BAA-442
kamA	fig|649724.3.peg.3640|HMPREF0239_04192|VBICloSp12947_3640|	Clostridium sp. ATCC BAA-442
kdd	fig|649724.3.peg.3641|HMPREF0239_04193|VBICloSp12947_3641|	Clostridium sp. ATCC BAA-442
kce	fig|649724.3.peg.3642|HMPREF0239_04194|VBICloSp12947_3642|	Clostridium sp. ATCC BAA-442
abfH	fig|658087.3.peg.974|HMPREF0995_00947|VBILacBac46953_0974|	Lachnospiraceae bacterium 7_1_58FAA
kal	fig|658087.3.peg.1151|HMPREF0995_01122|VBILacBac46953_1151|	Lachnospiraceae bacterium 7_1_58FAA
abfH	fig|658087.3.peg.1450|HMPREF0995_01408|VBILacBac46953_1450|	Lachnospiraceae bacterium 7_1_58FAA
kamE	fig|658087.3.peg.2448|HMPREF0995_02391|VBILacBac46953_2448|	Lachnospiraceae bacterium 7_1_58FAA
kamD	fig|658087.3.peg.2449|HMPREF0995_02392|VBILacBac46953_2449|	Lachnospiraceae bacterium 7_1_58FAA
kamA	fig|658087.3.peg.2450|HMPREF0995_02393|VBILacBac46953_2450|	Lachnospiraceae bacterium 7_1_58FAA
kdd	fig|658087.3.peg.2451|HMPREF0995_02394|VBILacBac46953_2451|	Lachnospiraceae bacterium 7_1_58FAA
kce	fig|658087.3.peg.2452|HMPREF0995_02395|VBILacBac46953_2452|	Lachnospiraceae bacterium 7_1_58FAA
cro	fig|658087.3.peg.2794|HMPREF0995_02810|VBILacBac46953_2794|	Lachnospiraceae bacterium 7_1_58FAA
bhbd	fig|658087.3.peg.2795|HMPREF0995_02811|VBILacBac46953_2795|	Lachnospiraceae bacterium 7_1_58FAA
bcd	fig|658087.3.peg.2796|HMPREF0995_02812|VBILacBac46953_2796|	Lachnospiraceae bacterium 7_1_58FAA
etfB	fig|658087.3.peg.2797|HMPREF0995_02813|VBILacBac46953_2797|	Lachnospiraceae bacterium 7_1_58FAA
etfA	fig|658087.3.peg.2798|HMPREF0995_02814|VBILacBac46953_2798|	Lachnospiraceae bacterium 7_1_58FAA
kal	fig|658087.3.peg.3430|HMPREF0995_03437|VBILacBac46953_3430|	Lachnospiraceae bacterium 7_1_58FAA
thl	fig|658087.3.peg.4551|HMPREF0995_04544|VBILacBac46953_4551|	Lachnospiraceae bacterium 7_1_58FAA
4hbt	fig|658087.3.peg.4672|HMPREF0995_04657|VBILacBac46953_4672|	Lachnospiraceae bacterium 7_1_58FAA
abfD	fig|658087.3.peg.4676|HMPREF0995_04662|VBILacBac46953_4676|	Lachnospiraceae bacterium 7_1_58FAA
abfD	fig|658087.3.peg.5341|HMPREF0995_05300|VBILacBac46953_5341|	Lachnospiraceae bacterium 7_1_58FAA
abfH	fig|658087.3.peg.5342|HMPREF0995_05301|VBILacBac46953_5342|	Lachnospiraceae bacterium 7_1_58FAA
4hbt	fig|658087.3.peg.5343|HMPREF0995_05302|VBILacBac46953_5343|	Lachnospiraceae bacterium 7_1_58FAA
thl	fig|742738.3.peg.25|HMPREF9460_00023|	Clostridium orbiscindens 1_3_50AFAA
abfH	fig|742738.3.peg.388|HMPREF9460_00371|	Clostridium orbiscindens 1_3_50AFAA
bcd	fig|742738.3.peg.490|HMPREF9460_00469|	Clostridium orbiscindens 1_3_50AFAA
abfD	fig|742738.3.peg.492|HMPREF9460_00471|	Clostridium orbiscindens 1_3_50AFAA
abfH	fig|742738.3.peg.550|HMPREF9460_00528|	Clostridium orbiscindens 1_3_50AFAA
cro	fig|742738.3.peg.717|HMPREF9460_00685|	Clostridium orbiscindens 1_3_50AFAA
bhbd	fig|742738.3.peg.718|HMPREF9460_00686|	Clostridium orbiscindens 1_3_50AFAA
bcd	fig|742738.3.peg.719|HMPREF9460_00687|	Clostridium orbiscindens 1_3_50AFAA
kce	fig|742738.3.peg.1052|HMPREF9460_01015|	Clostridium orbiscindens 1_3_50AFAA
kdd	fig|742738.3.peg.1053|HMPREF9460_01016|	Clostridium orbiscindens 1_3_50AFAA
kdd	fig|742738.3.peg.1054|HMPREF9460_01017|	Clostridium orbiscindens 1_3_50AFAA
kal	fig|742738.3.peg.1055|HMPREF9460_01018|	Clostridium orbiscindens 1_3_50AFAA
bcd	fig|742738.3.peg.1257|HMPREF9460_01212|	Clostridium orbiscindens 1_3_50AFAA
kamE	fig|742738.3.peg.2252|HMPREF9460_02192|	Clostridium orbiscindens 1_3_50AFAA
kamD	fig|742738.3.peg.2253|HMPREF9460_02193|	Clostridium orbiscindens 1_3_50AFAA
kamA	fig|742738.3.peg.2254|HMPREF9460_02194|	Clostridium orbiscindens 1_3_50AFAA
kdd	fig|742738.3.peg.2255|HMPREF9460_02195|	Clostridium orbiscindens 1_3_50AFAA
kce	fig|742738.3.peg.2256|HMPREF9460_02196|	Clostridium orbiscindens 1_3_50AFAA
abfH	fig|742738.3.peg.2658|HMPREF9460_02592|	Clostridium orbiscindens 1_3_50AFAA
abfD	fig|742738.3.peg.3233|HMPREF9460_03143|	Clostridium orbiscindens 1_3_50AFAA
4hbt	fig|742738.3.peg.3237|HMPREF9460_03147|	Clostridium orbiscindens 1_3_50AFAA
kal	fig|742738.3.peg.3437|HMPREF9460_03342|	Clostridium orbiscindens 1_3_50AFAA
abfH	fig|742738.3.peg.3991|HMPREF9460_03877|	Clostridium orbiscindens 1_3_50AFAA
kal	fig|1232439.3.peg.490|VBICloBac300556_0490|	Clostridiales bacterium VE202-03
kdd	fig|1232439.3.peg.491|VBICloBac300556_0491|	Clostridiales bacterium VE202-03
kdd	fig|1232439.3.peg.492|VBICloBac300556_0492|	Clostridiales bacterium VE202-03
kce	fig|1232439.3.peg.493|VBICloBac300556_0493|	Clostridiales bacterium VE202-03
abfH	fig|1232439.3.peg.954|VBICloBac300556_0954|	Clostridiales bacterium VE202-03
etfA	fig|1232439.3.peg.1308|VBICloBac300556_1308|	Clostridiales bacterium VE202-03
etfB	fig|1232439.3.peg.1309|VBICloBac300556_1309|	Clostridiales bacterium VE202-03
bcd	fig|1232439.3.peg.1310|VBICloBac300556_1310|	Clostridiales bacterium VE202-03
bhbd	fig|1232439.3.peg.1311|VBICloBac300556_1311|	Clostridiales bacterium VE202-03
cro	fig|1232439.3.peg.1312|VBICloBac300556_1312|	Clostridiales bacterium VE202-03
abfH	fig|1232439.3.peg.1464|VBICloBac300556_1464|	Clostridiales bacterium VE202-03
abfH	fig|1232439.3.peg.1757|VBICloBac300556_1757|	Clostridiales bacterium VE202-03
thl	fig|1232439.3.peg.2076|VBICloBac300556_2076|	Clostridiales bacterium VE202-03
abfH	fig|1232439.3.peg.3112|VBICloBac300556_3112|	Clostridiales bacterium VE202-03
4hbt	fig|1232439.3.peg.3631|VBICloBac300556_3631|	Clostridiales bacterium VE202-03
abfD	fig|1232439.3.peg.3635|VBICloBac300556_3635|	Clostridiales bacterium VE202-03
kce	fig|1232439.3.peg.3855|VBICloBac300556_3855|	Clostridiales bacterium VE202-03
kdd	fig|1232439.3.peg.3856|VBICloBac300556_3856|	Clostridiales bacterium VE202-03
kamA	fig|1232439.3.peg.3857|VBICloBac300556_3857|	Clostridiales bacterium VE202-03
kamD	fig|1232439.3.peg.3859|VBICloBac300556_3859|	Clostridiales bacterium VE202-03
kamE	fig|1232439.3.peg.3860|VBICloBac300556_3860|	Clostridiales bacterium VE202-03
kal	fig|1232439.3.peg.4164|VBICloBac300556_4164|	Clostridiales bacterium VE202-03
bcd	fig|1697795.3.peg.992|	Clostridia bacterium UC5.1-2H11
kamE	fig|1697795.3.peg.1413|	Clostridia bacterium UC5.1-2H11
kamD	fig|1697795.3.peg.1414|	Clostridia bacterium UC5.1-2H11
kamA	fig|1697795.3.peg.1416|	Clostridia bacterium UC5.1-2H11
kdd	fig|1697795.3.peg.1417|	Clostridia bacterium UC5.1-2H11
kce	fig|1697795.3.peg.1418|	Clostridia bacterium UC5.1-2H11
4hbt	fig|1697795.3.peg.1649|	Clostridia bacterium UC5.1-2H11
abfD	fig|1697795.3.peg.1653|	Clostridia bacterium UC5.1-2H11
abfH	fig|1697795.3.peg.2022|	Clostridia bacterium UC5.1-2H11
abfD	fig|1697795.3.peg.2323|	Clostridia bacterium UC5.1-2H11
bcd	fig|1697795.3.peg.2325|	Clostridia bacterium UC5.1-2H11
kal	fig|1697795.3.peg.2530|	Clostridia bacterium UC5.1-2H11
cro	fig|1697795.3.peg.2770|	Clostridia bacterium UC5.1-2H11
abfH	fig|1697795.3.peg.2898|	Clostridia bacterium UC5.1-2H11
abfH	fig|1697795.3.peg.2970|	Clostridia bacterium UC5.1-2H11
thl	fig|1697795.3.peg.3193|	Clostridia bacterium UC5.1-2H11
bhbd	fig|1697795.3.peg.3826|	Clostridia bacterium UC5.1-2H11
cro	fig|1697795.3.peg.3827|	Clostridia bacterium UC5.1-2H11
kal	fig|1697795.3.peg.4046|	Clostridia bacterium UC5.1-2H11
kdd	fig|1697795.3.peg.4047|	Clostridia bacterium UC5.1-2H11
kdd	fig|1697795.3.peg.4049|	Clostridia bacterium UC5.1-2H11
kce	fig|1697795.3.peg.4050|	Clostridia bacterium UC5.1-2H11
kce	fig|292800.4.peg.1372|ERS852504_01273|	Flavonifractor plautii
kdd	fig|292800.4.peg.1373|ERS852504_01274|	Flavonifractor plautii
kamA	fig|292800.4.peg.1374|ERS852504_01275|	Flavonifractor plautii
kamD	fig|292800.4.peg.1375|ERS852504_01276|	Flavonifractor plautii
kamE	fig|292800.4.peg.1376|ERS852504_01277|	Flavonifractor plautii
abfD	fig|292800.4.peg.1942|ERS852504_01793|	Flavonifractor plautii
4hbt	fig|292800.4.peg.1946|ERS852504_01797|	Flavonifractor plautii
cro	fig|292800.4.peg.2193|ERS852504_02018|	Flavonifractor plautii
bhbd	fig|292800.4.peg.2194|ERS852504_02019|	Flavonifractor plautii
bcd	fig|292800.4.peg.2195|ERS852504_02020|	Flavonifractor plautii
etfB	fig|292800.4.peg.2196|ERS852504_02021|	Flavonifractor plautii
etfA	fig|292800.4.peg.2197|ERS852504_02022|	Flavonifractor plautii
kal	fig|292800.4.peg.2920|ERS852504_02684|	Flavonifractor plautii
thl	fig|292800.4.peg.3233|ERS852504_02966|	Flavonifractor plautii
abfD	fig|292800.4.peg.4182|ERS852504_03835|	Flavonifractor plautii
abfH	fig|292800.4.peg.4183|ERS852504_03836|	Flavonifractor plautii
4hbt	fig|292800.4.peg.4184|ERS852504_03837|	Flavonifractor plautii
kal	fig|292800.4.peg.4383|ERS852504_04016|	Flavonifractor plautii
kdd	fig|292800.4.peg.4384|ERS852504_04017|	Flavonifractor plautii
kdd	fig|292800.4.peg.4385|ERS852504_04018|	Flavonifractor plautii
kce	fig|292800.4.peg.4386|ERS852504_04019|	Flavonifractor plautii
abfH	fig|292800.4.peg.4446|ERS852504_04070|	Flavonifractor plautii
abfH	fig|292800.4.peg.4489|ERS852504_04111|	Flavonifractor plautii
abfH	fig|292800.5.peg.781|ERS852518_00717|	Flavonifractor plautii
cro	fig|292800.5.peg.1355|ERS852518_01221|	Flavonifractor plautii
bhbd	fig|292800.5.peg.1356|ERS852518_01222|	Flavonifractor plautii
bcd	fig|292800.5.peg.1357|ERS852518_01223|	Flavonifractor plautii
etfB	fig|292800.5.peg.1358|ERS852518_01224|	Flavonifractor plautii
etfA	fig|292800.5.peg.1359|ERS852518_01225|	Flavonifractor plautii
abfH	fig|292800.5.peg.1471|ERS852518_01328|	Flavonifractor plautii
abfH	fig|292800.5.peg.1554|ERS852518_01405|	Flavonifractor plautii
bcd	fig|292800.5.peg.1866|ERS852518_01690|	Flavonifractor plautii
cro	fig|292800.5.peg.1923|ERS852518_01741|	Flavonifractor plautii
kal	fig|292800.5.peg.1934|ERS852518_01751|	Flavonifractor plautii
kdd	fig|292800.5.peg.1935|ERS852518_01752|	Flavonifractor plautii
kdd	fig|292800.5.peg.1937|ERS852518_01753|	Flavonifractor plautii
kce	fig|292800.5.peg.1938|ERS852518_01754|	Flavonifractor plautii
kal	fig|292800.5.peg.1947|ERS852518_01764|	Flavonifractor plautii
kdd	fig|292800.5.peg.1950|ERS852518_01766|	Flavonifractor plautii
kamA	fig|292800.5.peg.1951|ERS852518_01767|	Flavonifractor plautii
kamD	fig|292800.5.peg.1952|ERS852518_01768|	Flavonifractor plautii
kamE	fig|292800.5.peg.1953|ERS852518_01769|	Flavonifractor plautii
kce	fig|292800.5.peg.2354|ERS852518_02143|	Flavonifractor plautii
kdd	fig|292800.5.peg.2355|ERS852518_02144|	Flavonifractor plautii
kamA	fig|292800.5.peg.2356|ERS852518_02145|	Flavonifractor plautii
kamD	fig|292800.5.peg.2357|ERS852518_02146|	Flavonifractor plautii
kamE	fig|292800.5.peg.2358|ERS852518_02147|	Flavonifractor plautii
but	fig|292800.5.peg.2658|ERS852518_02413|	Flavonifractor plautii
thl	fig|292800.5.peg.2685|ERS852518_02438|	Flavonifractor plautii
etfB	fig|292800.5.peg.4579|ERS852518_04201|	Flavonifractor plautii
etfA	fig|292800.5.peg.4580|ERS852518_04202|	Flavonifractor plautii
bcd	fig|292800.5.peg.4581|ERS852518_04203|	Flavonifractor plautii
thl	fig|292800.5.peg.5135|ERS852518_04687|	Flavonifractor plautii
kal	fig|292800.5.peg.5442|ERS852518_04972|	Flavonifractor plautii
kdd	fig|292800.5.peg.5709|ERS852518_05217|	Flavonifractor plautii
abfH	fig|292800.5.peg.6201|ERS852518_05652|	Flavonifractor plautii
4hbt	fig|292800.5.peg.6624|ERS852518_06040|	Flavonifractor plautii
abfD	fig|292800.5.peg.6627|ERS852518_06043|	Flavonifractor plautii
abfD	fig|292800.5.peg.7083|ERS852518_06451|	Flavonifractor plautii
4hbt	fig|292800.5.peg.7087|ERS852518_06455|	Flavonifractor plautii
kce	fig|292800.5.peg.7127|ERS852518_06488|	Flavonifractor plautii
kdd	fig|292800.5.peg.7128|ERS852518_06489|	Flavonifractor plautii
kdd	fig|292800.5.peg.7129|ERS852518_06490|	Flavonifractor plautii
kal	fig|292800.5.peg.7130|ERS852518_06491|	Flavonifractor plautii
cro	fig|292800.5.peg.7664|ERS852518_06962|	Flavonifractor plautii
cro	fig|292800.5.peg.7805|ERS852518_07071|	Flavonifractor plautii
kamE	fig|292800.6.peg.910|ERS852544_00835|	Flavonifractor plautii
kamD	fig|292800.6.peg.911|ERS852544_00836|	Flavonifractor plautii
kamA	fig|292800.6.peg.912|ERS852544_00837|	Flavonifractor plautii
kdd	fig|292800.6.peg.913|ERS852544_00838|	Flavonifractor plautii
kce	fig|292800.6.peg.914|ERS852544_00839|	Flavonifractor plautii
kal	fig|292800.6.peg.1075|ERS852544_00987|	Flavonifractor plautii
abfH	fig|292800.6.peg.1138|ERS852544_01046|	Flavonifractor plautii
abfH	fig|292800.6.peg.1735|ERS852544_01604|	Flavonifractor plautii
abfH	fig|292800.6.peg.2212|ERS852544_02044|	Flavonifractor plautii
thl	fig|292800.6.peg.2896|ERS852544_02668|	Flavonifractor plautii
etfA	fig|292800.6.peg.3389|ERS852544_03104|	Flavonifractor plautii
etfB	fig|292800.6.peg.3390|ERS852544_03105|	Flavonifractor plautii
bcd	fig|292800.6.peg.3391|ERS852544_03106|	Flavonifractor plautii
bhbd	fig|292800.6.peg.3392|ERS852544_03107|	Flavonifractor plautii
cro	fig|292800.6.peg.3393|ERS852544_03108|	Flavonifractor plautii
abfH	fig|292800.6.peg.3685|ERS852544_03371|	Flavonifractor plautii
4hbt	fig|292800.6.peg.3907|ERS852544_03567|	Flavonifractor plautii
abfD	fig|292800.6.peg.3911|ERS852544_03571|	Flavonifractor plautii
kce	fig|292800.6.peg.4151|ERS852544_03795|	Flavonifractor plautii
kdd	fig|292800.6.peg.4152|ERS852544_03796|	Flavonifractor plautii
kdd	fig|292800.6.peg.4153|ERS852544_03797|	Flavonifractor plautii
kal	fig|292800.6.peg.4154|ERS852544_03798|	Flavonifractor plautii
bhbd	fig|742817.3.peg.2180|HMPREF9449_02041|VBIOdoLan155070_2180|	Odoribacter laneus YIT 12061
cro	fig|742817.3.peg.2181|HMPREF9449_02042|VBIOdoLan155070_2181|	Odoribacter laneus YIT 12061
etfA	fig|742817.3.peg.2182|HMPREF9449_02043|VBIOdoLan155070_2182|	Odoribacter laneus YIT 12061
etfB	fig|742817.3.peg.2183|HMPREF9449_02044|VBIOdoLan155070_2183|	Odoribacter laneus YIT 12061
bcd	fig|742817.3.peg.2184|HMPREF9449_02045|VBIOdoLan155070_2184|	Odoribacter laneus YIT 12061
atoA	fig|742817.3.peg.2185|HMPREF9449_02046|VBIOdoLan155070_2185|	Odoribacter laneus YIT 12061
kamE	fig|742817.3.peg.2186|HMPREF9449_02047|VBIOdoLan155070_2186|	Odoribacter laneus YIT 12061
kamD	fig|742817.3.peg.2187|HMPREF9449_02048|VBIOdoLan155070_2187|	Odoribacter laneus YIT 12061
kamA	fig|742817.3.peg.2191|HMPREF9449_02051|VBIOdoLan155070_2191|	Odoribacter laneus YIT 12061
kdd	fig|742817.3.peg.2192|HMPREF9449_02052|VBIOdoLan155070_2192|	Odoribacter laneus YIT 12061
kce	fig|742817.3.peg.2193|HMPREF9449_02053|VBIOdoLan155070_2193|	Odoribacter laneus YIT 12061
kal	fig|742817.3.peg.2194|HMPREF9449_02054|VBIOdoLan155070_2194|	Odoribacter laneus YIT 12061
atoD	fig|742817.3.peg.2195|HMPREF9449_02055|VBIOdoLan155070_2195|	Odoribacter laneus YIT 12061
bhbd	fig|1637502.3.peg.2504|	Odoribacter sp. N15.MGS-14
cro	fig|1637502.3.peg.2505|	Odoribacter sp. N15.MGS-14
etfA	fig|1637502.3.peg.2506|	Odoribacter sp. N15.MGS-14
etfB	fig|1637502.3.peg.2507|	Odoribacter sp. N15.MGS-14
bcd	fig|1637502.3.peg.2508|	Odoribacter sp. N15.MGS-14
atoA	fig|1637502.3.peg.2509|	Odoribacter sp. N15.MGS-14
kamE	fig|1637502.3.peg.2510|	Odoribacter sp. N15.MGS-14
kamD	fig|1637502.3.peg.2511|	Odoribacter sp. N15.MGS-14
kamA	fig|1637502.3.peg.2514|	Odoribacter sp. N15.MGS-14
kdd	fig|1637502.3.peg.2515|	Odoribacter sp. N15.MGS-14
kce	fig|1637502.3.peg.2516|	Odoribacter sp. N15.MGS-14
kal	fig|1637502.3.peg.2517|	Odoribacter sp. N15.MGS-14
atoD	fig|1637502.3.peg.2518|	Odoribacter sp. N15.MGS-14
bhbd	fig|1637510.3.peg.2245|	Odoribacter sp. N54.MGS-14
cro	fig|1637510.3.peg.2246|	Odoribacter sp. N54.MGS-14
etfA	fig|1637510.3.peg.2247|	Odoribacter sp. N54.MGS-14
etfB	fig|1637510.3.peg.2248|	Odoribacter sp. N54.MGS-14
bcd	fig|1637510.3.peg.2249|	Odoribacter sp. N54.MGS-14
atoA	fig|1637510.3.peg.2251|	Odoribacter sp. N54.MGS-14
kamE	fig|1637510.3.peg.2252|	Odoribacter sp. N54.MGS-14
kamD	fig|1637510.3.peg.2253|	Odoribacter sp. N54.MGS-14
kamA	fig|1637510.3.peg.2256|	Odoribacter sp. N54.MGS-14
kdd	fig|1637510.3.peg.2257|	Odoribacter sp. N54.MGS-14
kce	fig|1637510.3.peg.2258|	Odoribacter sp. N54.MGS-14
kal	fig|1637510.3.peg.2259|	Odoribacter sp. N54.MGS-14
atoD	fig|1637510.3.peg.2260|	Odoribacter sp. N54.MGS-14
etfA	fig|1637510.3.peg.2981|	Odoribacter sp. N54.MGS-14
etfB	fig|1637510.3.peg.2982|	Odoribacter sp. N54.MGS-14
bcd	fig|1637510.3.peg.2983|	Odoribacter sp. N54.MGS-14
abfH	fig|1637510.3.peg.2990|	Odoribacter sp. N54.MGS-14
4hbt	fig|1637510.3.peg.2991|	Odoribacter sp. N54.MGS-14
abfD	fig|1637510.3.peg.2993|	Odoribacter sp. N54.MGS-14
etfA	fig|709991.3.peg.2134|Odosp_2052|VBIOdoSpl147623_2134|	Odoribacter splanchnicus DSM 220712
etfB	fig|709991.3.peg.2135|Odosp_2053|VBIOdoSpl147623_2135|	Odoribacter splanchnicus DSM 220712
bcd	fig|709991.3.peg.2136|Odosp_2054|VBIOdoSpl147623_2136|	Odoribacter splanchnicus DSM 220712
abfH	fig|709991.3.peg.2142|Odosp_2059|VBIOdoSpl147623_2142|	Odoribacter splanchnicus DSM 220712
4hbt	fig|709991.3.peg.2143|Odosp_2060|VBIOdoSpl147623_2143|	Odoribacter splanchnicus DSM 220712
abfD	fig|709991.3.peg.2145|Odosp_2062|VBIOdoSpl147623_2145|	Odoribacter splanchnicus DSM 220712
atoD	fig|709991.3.peg.3305|Odosp_3169|VBIOdoSpl147623_3305|	Odoribacter splanchnicus DSM 220712
kal	fig|709991.3.peg.3306|Odosp_3170|VBIOdoSpl147623_3306|	Odoribacter splanchnicus DSM 220712
kce	fig|709991.3.peg.3307|Odosp_3171|VBIOdoSpl147623_3307|	Odoribacter splanchnicus DSM 220712
kdd	fig|709991.3.peg.3308|Odosp_3172|VBIOdoSpl147623_3308|	Odoribacter splanchnicus DSM 220712
kamA	fig|709991.3.peg.3309|Odosp_3173|VBIOdoSpl147623_3309|	Odoribacter splanchnicus DSM 220712
kamD	fig|709991.3.peg.3312|Odosp_3176|VBIOdoSpl147623_3312|	Odoribacter splanchnicus DSM 220712
kamE	fig|709991.3.peg.3313|Odosp_3177|VBIOdoSpl147623_3313|	Odoribacter splanchnicus DSM 220712
atoA	fig|709991.3.peg.3314|Odosp_3178|VBIOdoSpl147623_3314|	Odoribacter splanchnicus DSM 220712
bcd	fig|709991.3.peg.3316|Odosp_3179|VBIOdoSpl147623_3316|	Odoribacter splanchnicus DSM 220712
etfB	fig|709991.3.peg.3317|Odosp_3180|VBIOdoSpl147623_3317|	Odoribacter splanchnicus DSM 220712
etfA	fig|709991.3.peg.3318|Odosp_3181|VBIOdoSpl147623_3318|	Odoribacter splanchnicus DSM 220712
cro	fig|709991.3.peg.3319|Odosp_3182|VBIOdoSpl147623_3319|	Odoribacter splanchnicus DSM 220712
bhbd	fig|709991.3.peg.3320|Odosp_3183|VBIOdoSpl147623_3320|	Odoribacter splanchnicus DSM 220712
bhbd	fig|1638778.3.peg.673|	Odoribacter sp. UNK.MGS-12
cro	fig|1638778.3.peg.674|	Odoribacter sp. UNK.MGS-12
etfA	fig|1638778.3.peg.675|	Odoribacter sp. UNK.MGS-12
etfB	fig|1638778.3.peg.676|	Odoribacter sp. UNK.MGS-12
bcd	fig|1638778.3.peg.677|	Odoribacter sp. UNK.MGS-12
atoA	fig|1638778.3.peg.679|	Odoribacter sp. UNK.MGS-12
kamE	fig|1638778.3.peg.680|	Odoribacter sp. UNK.MGS-12
kamD	fig|1638778.3.peg.681|	Odoribacter sp. UNK.MGS-12
kamA	fig|1638778.3.peg.684|	Odoribacter sp. UNK.MGS-12
kdd	fig|1638778.3.peg.685|	Odoribacter sp. UNK.MGS-12
kce	fig|1638778.3.peg.686|	Odoribacter sp. UNK.MGS-12
kal	fig|1638778.3.peg.687|	Odoribacter sp. UNK.MGS-12
atoD	fig|1638778.3.peg.688|	Odoribacter sp. UNK.MGS-12
abfD	fig|1638778.3.peg.3023|	Odoribacter sp. UNK.MGS-12
4hbt	fig|1638778.3.peg.3025|	Odoribacter sp. UNK.MGS-12
abfH	fig|1638778.3.peg.3026|	Odoribacter sp. UNK.MGS-12
bcd	fig|1638778.3.peg.3033|	Odoribacter sp. UNK.MGS-12
etfB	fig|1638778.3.peg.3034|	Odoribacter sp. UNK.MGS-12
etfA	fig|1638778.3.peg.3035|	Odoribacter sp. UNK.MGS-12
gctB	fig|1007096.3.peg.521|VBIOscRum226706_0521|	Oscillibacter ruminantium GH1
gctA	fig|1007096.3.peg.522|VBIOscRum226706_0522|	Oscillibacter ruminantium GH1
hgCoAdA	fig|1007096.3.peg.526|VBIOscRum226706_0526|	Oscillibacter ruminantium GH1
hgCoAdB	fig|1007096.3.peg.527|VBIOscRum226706_0527|	Oscillibacter ruminantium GH1
hgCoAdC	fig|1007096.3.peg.528|VBIOscRum226706_0528|	Oscillibacter ruminantium GH1
gcdA	fig|1007096.3.peg.529|VBIOscRum226706_0529|	Oscillibacter ruminantium GH1
gcdB	fig|1007096.3.peg.532|VBIOscRum226706_0532|	Oscillibacter ruminantium GH1
thl	fig|1007096.3.peg.1030|VBIOscRum226706_1030|	Oscillibacter ruminantium GH1
thl	fig|1007096.3.peg.1183|VBIOscRum226706_1183|	Oscillibacter ruminantium GH1
but	fig|1007096.3.peg.1962|VBIOscRum226706_1962|	Oscillibacter ruminantium GH1
etfA	fig|1007096.3.peg.2249|VBIOscRum226706_2249|	Oscillibacter ruminantium GH1
etfB	fig|1007096.3.peg.2250|VBIOscRum226706_2250|	Oscillibacter ruminantium GH1
bcd	fig|1007096.3.peg.2251|VBIOscRum226706_2251|	Oscillibacter ruminantium GH1
bhbd	fig|1007096.3.peg.2252|VBIOscRum226706_2252|	Oscillibacter ruminantium GH1
cro	fig|1007096.3.peg.2253|VBIOscRum226706_2253|	Oscillibacter ruminantium GH1
etfA	fig|1007096.3.peg.2403|VBIOscRum226706_2403|	Oscillibacter ruminantium GH1
etfB	fig|1007096.3.peg.2404|VBIOscRum226706_2404|	Oscillibacter ruminantium GH1
bcd	fig|1007096.3.peg.2408|VBIOscRum226706_2408|	Oscillibacter ruminantium GH1
bcd	fig|1226322.3.peg.1618|HMPREF1545_01872|VBIOscSp258519_1618|	Oscillibacter sp. KLE 1728
cro	fig|1226322.3.peg.1756|HMPREF1545_02042|VBIOscSp258519_1756|	Oscillibacter sp. KLE 1728
abfD	fig|1226322.3.peg.1758|HMPREF1545_02044|VBIOscSp258519_1758|	Oscillibacter sp. KLE 1728
bcd	fig|1226322.3.peg.1759|HMPREF1545_02045|VBIOscSp258519_1759|	Oscillibacter sp. KLE 1728
4hbt	fig|1226322.3.peg.2269|HMPREF1545_02638|VBIOscSp258519_2269|	Oscillibacter sp. KLE 1728
but	fig|1226322.3.peg.2547|HMPREF1545_02952|VBIOscSp258519_2547|	Oscillibacter sp. KLE 1728
bcd	fig|1226322.3.peg.2809|HMPREF1545_03256|VBIOscSp258519_2809|	Oscillibacter sp. KLE 1728
bhbd	fig|1226322.3.peg.2818|HMPREF1545_03265|VBIOscSp258519_2818|	Oscillibacter sp. KLE 1728
abfH	fig|1226322.3.peg.3326|HMPREF1545_03867|VBIOscSp258519_3326|	Oscillibacter sp. KLE 1728
thl	fig|1226322.3.peg.3622|HMPREF1545_04209|VBIOscSp258519_3622|	Oscillibacter sp. KLE 1728
but	fig|1226323.3.peg.704|HMPREF1546_00819|VBIOscSp255373_0704|	Oscillibacter sp. KLE 1745
bcd	fig|1226323.3.peg.732|HMPREF1546_00850|VBIOscSp255373_0732|	Oscillibacter sp. KLE 1745
abfH	fig|1226323.3.peg.943|HMPREF1546_01084|VBIOscSp255373_0943|	Oscillibacter sp. KLE 1745
bcd	fig|1226323.3.peg.982|HMPREF1546_01135|VBIOscSp255373_0982|	Oscillibacter sp. KLE 1745
bhbd	fig|1226323.3.peg.983|HMPREF1546_01136|VBIOscSp255373_0983|	Oscillibacter sp. KLE 1745
bcd	fig|1226323.3.peg.1939|HMPREF1546_02246|VBIOscSp255373_1939|	Oscillibacter sp. KLE 1745
thl	fig|1226323.3.peg.2774|HMPREF1546_03215|VBIOscSp255373_2774|	Oscillibacter sp. KLE 1745
4hbt	fig|1226323.3.peg.2835|HMPREF1546_03290|VBIOscSp255373_2835|	Oscillibacter sp. KLE 1745
bcd	fig|1226323.3.peg.3393|HMPREF1546_03944|VBIOscSp255373_3393|	Oscillibacter sp. KLE 1745
abfD	fig|1226323.3.peg.3394|HMPREF1546_03945|VBIOscSp255373_3394|	Oscillibacter sp. KLE 1745
cro	fig|1226323.3.peg.3396|HMPREF1546_03947|VBIOscSp255373_3396|	Oscillibacter sp. KLE 1745
abfH	fig|1232459.3.peg.7|VBIOscBac304814_0007|	Oscillospiraceae bacterium VE202-24
abfD	fig|1232459.3.peg.9|VBIOscBac304814_0009|	Oscillospiraceae bacterium VE202-24
4hbt	fig|1232459.3.peg.11|VBIOscBac304814_0011|	Oscillospiraceae bacterium VE202-24
bcd	fig|1232459.3.peg.1667|VBIOscBac304814_1667|	Oscillospiraceae bacterium VE202-24
bcd	fig|1232459.3.peg.1907|VBIOscBac304814_1907|	Oscillospiraceae bacterium VE202-24
abfH	fig|1232459.3.peg.3725|VBIOscBac304814_3725|	Oscillospiraceae bacterium VE202-24
4hbt	fig|1232459.3.peg.3726|VBIOscBac304814_3726|	Oscillospiraceae bacterium VE202-24
etfB	fig|1232459.3.peg.3733|VBIOscBac304814_3733|	Oscillospiraceae bacterium VE202-24
bcd	fig|1232459.3.peg.3735|VBIOscBac304814_3735|	Oscillospiraceae bacterium VE202-24
abfH	fig|1235797.3.peg.599|C816_00547|VBIOscSp259861_0599|	Oscillibacter sp. 1-3
kamE	fig|1235797.3.peg.990|C816_00912|VBIOscSp259861_0990|	Oscillibacter sp. 1-3
kamD	fig|1235797.3.peg.991|C816_00913|VBIOscSp259861_0991|	Oscillibacter sp. 1-3
kamA	fig|1235797.3.peg.992|C816_00914|VBIOscSp259861_0992|	Oscillibacter sp. 1-3
kdd	fig|1235797.3.peg.993|C816_00915|VBIOscSp259861_0993|	Oscillibacter sp. 1-3
kce	fig|1235797.3.peg.994|C816_00916|VBIOscSp259861_0994|	Oscillibacter sp. 1-3
kal	fig|1235797.3.peg.999|C816_00921|VBIOscSp259861_0999|	Oscillibacter sp. 1-3
atoA	fig|1235797.3.peg.1001|C816_00923|VBIOscSp259861_1001|	Oscillibacter sp. 1-3
but	fig|1235797.3.peg.1252|C816_01156|VBIOscSp259861_1252|	Oscillibacter sp. 1-3
but	fig|1235797.3.peg.1271|C816_01175|VBIOscSp259861_1271|	Oscillibacter sp. 1-3
cro	fig|1235797.3.peg.1927|C816_01766|VBIOscSp259861_1927|	Oscillibacter sp. 1-3
abfD	fig|1235797.3.peg.1929|C816_01768|VBIOscSp259861_1929|	Oscillibacter sp. 1-3
bcd	fig|1235797.3.peg.1930|C816_01769|VBIOscSp259861_1930|	Oscillibacter sp. 1-3
etfB	fig|1235797.3.peg.1931|C816_01770|VBIOscSp259861_1931|	Oscillibacter sp. 1-3
etfA	fig|1235797.3.peg.1932|C816_01771|VBIOscSp259861_1932|	Oscillibacter sp. 1-3
bcd	fig|1235797.3.peg.2469|C816_02231|VBIOscSp259861_2469|	Oscillibacter sp. 1-3
thl	fig|1235797.3.peg.2753|C816_02494|VBIOscSp259861_2753|	Oscillibacter sp. 1-3
but	fig|1235797.3.peg.3636|C816_03303|VBIOscSp259861_3636|	Oscillibacter sp. 1-3
etfA	fig|1235797.3.peg.4491|C816_04079|VBIOscSp259861_4491|	Oscillibacter sp. 1-3
etfB	fig|1235797.3.peg.4492|C816_04080|VBIOscSp259861_4492|	Oscillibacter sp. 1-3
bcd	fig|1235797.3.peg.4493|C816_04081|VBIOscSp259861_4493|	Oscillibacter sp. 1-3
bhbd	fig|1235797.3.peg.4494|C816_04082|VBIOscSp259861_4494|	Oscillibacter sp. 1-3
etfA	fig|1519439.3.peg.525|	Oscillibacter sp. ER4
etfB	fig|1519439.3.peg.526|	Oscillibacter sp. ER4
bcd	fig|1519439.3.peg.527|	Oscillibacter sp. ER4
bhbd	fig|1519439.3.peg.528|	Oscillibacter sp. ER4
cro	fig|1519439.3.peg.529|	Oscillibacter sp. ER4
gctA	fig|1519439.3.peg.872|	Oscillibacter sp. ER4
gctB	fig|1519439.3.peg.873|	Oscillibacter sp. ER4
gcdA	fig|1519439.3.peg.874|	Oscillibacter sp. ER4
hgCoAdA	fig|1519439.3.peg.875|	Oscillibacter sp. ER4
hgCoAdB	fig|1519439.3.peg.876|	Oscillibacter sp. ER4
hgCoAdC	fig|1519439.3.peg.877|	Oscillibacter sp. ER4
gcdB	fig|1519439.3.peg.880|	Oscillibacter sp. ER4
but	fig|1519439.3.peg.1229|	Oscillibacter sp. ER4
thl	fig|1519439.3.peg.2441|	Oscillibacter sp. ER4
bhbd	fig|1378168.3.peg.448|N510_00429|VBIFirBac318436_0448|	Firmicutes bacterium ASF500
bcd	fig|1378168.3.peg.451|N510_00431|VBIFirBac318436_0451|	Firmicutes bacterium ASF500
etfB	fig|1378168.3.peg.452|N510_00432|VBIFirBac318436_0452|	Firmicutes bacterium ASF500
etfA	fig|1378168.3.peg.453|N510_00433|VBIFirBac318436_0453|	Firmicutes bacterium ASF500
thl	fig|1378168.3.peg.992|N510_00952|VBIFirBac318436_0992|	Firmicutes bacterium ASF500
cro	fig|1378168.3.peg.1409|N510_01351|VBIFirBac318436_1409|	Firmicutes bacterium ASF500
but	fig|1378168.3.peg.1598|N510_01528|VBIFirBac318436_1598|	Firmicutes bacterium ASF500
bcd	fig|1378168.3.peg.2047|N510_01967|VBIFirBac318436_2047|	Firmicutes bacterium ASF500
gctA	fig|1378168.3.peg.2101|N510_02021|VBIFirBac318436_2101|	Firmicutes bacterium ASF500
gctB	fig|1378168.3.peg.2102|N510_02022|VBIFirBac318436_2102|	Firmicutes bacterium ASF500
gcdA	fig|1378168.3.peg.2104|N510_02023|VBIFirBac318436_2104|	Firmicutes bacterium ASF500
hgCoAdA	fig|1378168.3.peg.2105|N510_02024|VBIFirBac318436_2105|	Firmicutes bacterium ASF500
hgCoAdB	fig|1378168.3.peg.2108|N510_02026|VBIFirBac318436_2108|	Firmicutes bacterium ASF500
hgCoAdC	fig|1378168.3.peg.2109|N510_02027|VBIFirBac318436_2109|	Firmicutes bacterium ASF500
gcdB	fig|1378168.3.peg.2112|N510_02030|VBIFirBac318436_2112|	Firmicutes bacterium ASF500
thl	fig|1650661.3.peg.799|	Clostridium sp. GD3
but	fig|1650661.3.peg.1199|	Clostridium sp. GD3
gctA	fig|1650661.3.peg.1952|	Clostridium sp. GD3
gctB	fig|1650661.3.peg.1953|	Clostridium sp. GD3
gcdA	fig|1650661.3.peg.1954|	Clostridium sp. GD3
hgCoAdA	fig|1650661.3.peg.1955|	Clostridium sp. GD3
hgCoAdB	fig|1650661.3.peg.1957|	Clostridium sp. GD3
hgCoAdC	fig|1650661.3.peg.1958|	Clostridium sp. GD3
gcdB	fig|1650661.3.peg.1961|	Clostridium sp. GD3
cro	fig|1650661.3.peg.3536|	Clostridium sp. GD3
bhbd	fig|1650661.3.peg.3537|	Clostridium sp. GD3
bcd	fig|1650661.3.peg.3541|	Clostridium sp. GD3
etfB	fig|1650661.3.peg.3542|	Clostridium sp. GD3
etfA	fig|1650661.3.peg.3543|	Clostridium sp. GD3
etfA	fig|301302.3.peg.19|ERS852420_00020|	Roseburia faecis
etfB	fig|301302.3.peg.20|ERS852420_00021|	Roseburia faecis
bcd	fig|301302.3.peg.21|ERS852420_00022|	Roseburia faecis
bhbd	fig|301302.3.peg.22|ERS852420_00023|	Roseburia faecis
thl	fig|301302.3.peg.23|ERS852420_00024|	Roseburia faecis
cro	fig|301302.3.peg.935|ERS852420_00918|	Roseburia faecis
but	fig|301302.3.peg.3226|ERS852420_03122|	Roseburia faecis
etfA	fig|301302.4.peg.553|M72_03241|	Roseburia faecis strain M72
etfB	fig|301302.4.peg.554|M72_03251|	Roseburia faecis strain M72
bcd	fig|301302.4.peg.555|M72_03261|	Roseburia faecis strain M72
bhbd	fig|301302.4.peg.556|M72_03271|	Roseburia faecis strain M72
thl	fig|301302.4.peg.557|M72_03281|	Roseburia faecis strain M72
cro	fig|301302.4.peg.906|M72_23241|	Roseburia faecis strain M72
but	fig|301302.4.peg.3268|M72_17641|	Roseburia faecis strain M72
but	fig|166486.7.peg.579|ERS852572_00574|	Roseburia intestinalis
thl	fig|166486.7.peg.1332|ERS852572_01298|	Roseburia intestinalis
bhbd	fig|166486.7.peg.1333|ERS852572_01299|	Roseburia intestinalis
bcd	fig|166486.7.peg.1334|ERS852572_01300|	Roseburia intestinalis
etfB	fig|166486.7.peg.1335|ERS852572_01301|	Roseburia intestinalis
etfA	fig|166486.7.peg.1336|ERS852572_01302|	Roseburia intestinalis
cro	fig|166486.7.peg.1556|ERS852572_01509|	Roseburia intestinalis
etfA	fig|536231.5.peg.28|ROSINTL182_05030|VBIRosInt114022_0028|	Roseburia intestinalis L1-82
etfB	fig|536231.5.peg.29|ROSINTL182_05031|VBIRosInt114022_0029|	Roseburia intestinalis L1-82
bcd	fig|536231.5.peg.30|ROSINTL182_05032|VBIRosInt114022_0030|	Roseburia intestinalis L1-82
thl	fig|536231.5.peg.37|ROSINTL182_05039|VBIRosInt114022_0037|	Roseburia intestinalis L1-82
cro	fig|536231.5.peg.507|ROSINTL182_05720|VBIRosInt114022_0507|	Roseburia intestinalis L1-82
but	fig|536231.5.peg.1874|ROSINTL182_07121|VBIRosInt114022_1874|	Roseburia intestinalis L1-82
thl	fig|657315.3.peg.210|ROI_30650|VBIRosInt153491_0210|	Roseburia intestinalis M50/1
bhbd	fig|657315.3.peg.211|ROI_30660|VBIRosInt153491_0211|	Roseburia intestinalis M50/1
bcd	fig|657315.3.peg.212|ROI_30670|VBIRosInt153491_0212|	Roseburia intestinalis M50/1
etfB	fig|657315.3.peg.213|ROI_30680|VBIRosInt153491_0213|	Roseburia intestinalis M50/1
etfA	fig|657315.3.peg.214|ROI_30690|VBIRosInt153491_0214|	Roseburia intestinalis M50/1
but	fig|657315.3.peg.716|ROI_02670|VBIRosInt153491_0716|	Roseburia intestinalis M50/1
cro	fig|657315.3.peg.1957|ROI_08630|VBIRosInt153491_1957|	Roseburia intestinalis M50/1
but	fig|718255.3.peg.1686|RO1_42710|VBIRosInt152332_1686|	Roseburia intestinalis XB6B4
thl	fig|718255.3.peg.2844|VBIRosInt152332_2844|	Roseburia intestinalis XB6B4
bhbd	fig|718255.3.peg.2845|RO1_16580|VBIRosInt152332_2845|	Roseburia intestinalis XB6B4
bcd	fig|718255.3.peg.2846|RO1_16590|VBIRosInt152332_2846|	Roseburia intestinalis XB6B4
etfB	fig|718255.3.peg.2847|RO1_16600|VBIRosInt152332_2847|	Roseburia intestinalis XB6B4
etfA	fig|718255.3.peg.2848|RO1_16610|VBIRosInt152332_2848|	Roseburia intestinalis XB6B4
cro	fig|718255.3.peg.3298|RO1_21290|VBIRosInt152332_3298|	Roseburia intestinalis XB6B4
cro	fig|360807.5.peg.1081|ERS852392_01032|	Roseburia inulinivorans
etfA	fig|360807.5.peg.1147|ERS852392_01099|	Roseburia inulinivorans
etfB	fig|360807.5.peg.1148|ERS852392_01100|	Roseburia inulinivorans
bcd	fig|360807.5.peg.1149|ERS852392_01101|	Roseburia inulinivorans
bhbd	fig|360807.5.peg.1150|ERS852392_01102|	Roseburia inulinivorans
thl	fig|360807.5.peg.1151|ERS852392_01103|	Roseburia inulinivorans
but	fig|360807.5.peg.2785|ERS852392_02690|	Roseburia inulinivorans
but	fig|360807.6.peg.1877|RIL183_25111|	Roseburia inulinivorans strain L1-83
cro	fig|360807.6.peg.2889|RIL183_31841|	Roseburia inulinivorans strain L1-83
etfA	fig|360807.6.peg.3394|RIL183_09081|	Roseburia inulinivorans strain L1-83
etfB	fig|360807.6.peg.3395|RIL183_09091|	Roseburia inulinivorans strain L1-83
bcd	fig|360807.6.peg.3396|RIL183_09101|	Roseburia inulinivorans strain L1-83
bhbd	fig|360807.6.peg.3397|RIL183_09111|	Roseburia inulinivorans strain L1-83
thl	fig|360807.6.peg.3398|RIL183_09121|	Roseburia inulinivorans strain L1-83
cro	fig|622312.4.peg.484|ROSEINA2194_00541|VBIRosInu13871_0484|	Roseburia inulinivorans DSM 16841
but	fig|622312.4.peg.3231|ROSEINA2194_03642|VBIRosInu13871_3231|	Roseburia inulinivorans DSM 16841
etfA	fig|622312.4.peg.3627|ROSEINA2194_04074|VBIRosInu13871_3627|	Roseburia inulinivorans DSM 16841
etfB	fig|622312.4.peg.3628|ROSEINA2194_04075|VBIRosInu13871_3628|	Roseburia inulinivorans DSM 16841
bcd	fig|622312.4.peg.3629|ROSEINA2194_04076|VBIRosInu13871_3629|	Roseburia inulinivorans DSM 16841
bhbd	fig|622312.4.peg.3630|ROSEINA2194_04077|VBIRosInu13871_3630|	Roseburia inulinivorans DSM 16841
thl	fig|622312.4.peg.3631|ROSEINA2194_04078|VBIRosInu13871_3631|	Roseburia inulinivorans DSM 16841
thl	fig|360807.4.peg.1310|ERS852444_01274|	Roseburia inulinivorans
bhbd	fig|360807.4.peg.1311|ERS852444_01275|	Roseburia inulinivorans
bcd	fig|360807.4.peg.1312|ERS852444_01276|	Roseburia inulinivorans
etfB	fig|360807.4.peg.1313|ERS852444_01277|	Roseburia inulinivorans
etfA	fig|360807.4.peg.1314|ERS852444_01278|	Roseburia inulinivorans
cro	fig|360807.4.peg.2684|ERS852444_02581|	Roseburia inulinivorans
but	fig|360807.4.peg.2880|ERS852444_02770|	Roseburia inulinivorans
buk	fig|411471.5.peg.2488|SUBVAR_02940|VBISubVar43595_2488|	Subdoligranulum variabile DSM 15176
ptb	fig|411471.5.peg.2489|SUBVAR_02941|VBISubVar43595_2489|	Subdoligranulum variabile DSM 15176
thl	fig|411471.5.peg.2491|SUBVAR_02944|VBISubVar43595_2491|	Subdoligranulum variabile DSM 15176
cro	fig|411471.5.peg.2492|SUBVAR_02945|VBISubVar43595_2492|	Subdoligranulum variabile DSM 15176
bhbd	fig|411471.5.peg.2493|SUBVAR_02946|VBISubVar43595_2493|	Subdoligranulum variabile DSM 15176
bcd	fig|411471.5.peg.2494|SUBVAR_02947|VBISubVar43595_2494|	Subdoligranulum variabile DSM 15176
etfB	fig|411471.5.peg.2495|SUBVAR_02948|VBISubVar43595_2495|	Subdoligranulum variabile DSM 15176
etfA	fig|411471.5.peg.2496|SUBVAR_02949|VBISubVar43595_2496|	Subdoligranulum variabile DSM 15176
buk	fig|411471.5.peg.3224|VBISubVar43595_3224|	Subdoligranulum variabile DSM 15176
ptb	fig|411471.5.peg.3225|VBISubVar43595_3225|	Subdoligranulum variabile DSM 15176
thl	fig|411471.5.peg.3227|VBISubVar43595_3227|	Subdoligranulum variabile DSM 15176
cro	fig|411471.5.peg.3228|VBISubVar43595_3228|	Subdoligranulum variabile DSM 15176
bhbd	fig|411471.5.peg.3229|VBISubVar43595_3229|	Subdoligranulum variabile DSM 15176
bcd	fig|411471.5.peg.3230|VBISubVar43595_3230|	Subdoligranulum variabile DSM 15176
etfB	fig|411471.5.peg.3231|VBISubVar43595_3231|	Subdoligranulum variabile DSM 15176
etfA	fig|411471.5.peg.3232|VBISubVar43595_3232|	Subdoligranulum variabile DSM 15176
Other taxa
kamA	fig|48.3.peg.4316|AA314_04239|	Archangium gephyra strain DSM 2261
kamA	fig|48.3.peg.4317|AA314_04240|	Archangium gephyra strain DSM 2261
kdd	fig|48.3.peg.4625|AA314_04545|	Archangium gephyra strain DSM 2261
kamD	fig|48.3.peg.4626|AA314_04546|	Archangium gephyra strain DSM 2261
kamE	fig|48.3.peg.4628|AA314_04548|	Archangium gephyra strain DSM 2261
kal	fig|48.3.peg.4629|AA314_04549|	Archangium gephyra strain DSM 2261
kce	fig|48.3.peg.4630|AA314_04550|	Archangium gephyra strain DSM 2261
thl	fig|48.3.peg.5580|AA314_05492|	Archangium gephyra strain DSM 2261
bcd	fig|48.3.peg.5584|AA314_05496|	Archangium gephyra strain DSM 2261
cro	fig|48.3.peg.5585|AA314_05497|	Archangium gephyra strain DSM 2261
bhbd	fig|48.3.peg.5586|AA314_05498|	Archangium gephyra strain DSM 2261
kal	fig|52.7.peg.2742|CMC5_025210|	Chondromyces crocatus strain Cm c5
kce	fig|52.7.peg.2742|CMC5_025210|	Chondromyces crocatus strain Cm c5
kdd	fig|52.7.peg.4331|CMC5_039320|	Chondromyces crocatus strain Cm c5
kamE	fig|52.7.peg.6470|CMC5_058650|	Chondromyces crocatus strain Cm c5
kamD	fig|52.7.peg.6471|CMC5_058660|	Chondromyces crocatus strain Cm c5
kal	fig|56.41.peg.766|BE21_09010|	Sorangium cellulosum strain So0007-03
kce	fig|56.41.peg.766|BE21_09010|	Sorangium cellulosum strain So0007-03
kdd	fig|56.41.peg.8708|BE21_38875|	Sorangium cellulosum strain So0007-03
kamD	fig|56.41.peg.9485|BE21_41975|	Sorangium cellulosum strain So0007-03
kamE	fig|56.41.peg.9486|BE21_41980|	Sorangium cellulosum strain So0007-03
kdd	fig|56.43.peg.6960|BE15_32145|	Sorangium cellulosum strain So0008-312
kal	fig|56.43.peg.6963|BE15_18060|	Sorangium cellulosum strain So0008-312
kce	fig|56.43.peg.6963|BE15_18060|	Sorangium cellulosum strain So0008-312
kamE	fig|56.43.peg.9301|BE15_41695|	Sorangium cellulosum strain So0008-312
kamD	fig|56.43.peg.9303|BE15_41700|	Sorangium cellulosum strain So0008-312
kal	fig|56.44.peg.1143|BE20_52005|	Sorangium cellulosum strain So0163
kce	fig|56.44.peg.1143|BE20_52005|	Sorangium cellulosum strain So0163
kamE	fig|56.44.peg.1281|BE20_52590|	Sorangium cellulosum strain So0163
kamD	fig|56.44.peg.1282|BE20_52595|	Sorangium cellulosum strain So0163
kdd	fig|56.44.peg.5372|BE20_40375|	Sorangium cellulosum strain So0163
thl	fig|159.53.peg.256|SZ46_08000|	Brachyspira hyodysenteriae strain WA100
bcd	fig|159.53.peg.583|SZ46_01220|	Brachyspira hyodysenteriae strain WA100
etfB	fig|159.53.peg.584|SZ46_01225|	Brachyspira hyodysenteriae strain WA100
etfA	fig|159.53.peg.585|SZ46_01230|	Brachyspira hyodysenteriae strain WA100
bhbd	fig|159.53.peg.1457|SZ46_11895|	Brachyspira hyodysenteriae strain WA100
cro	fig|159.53.peg.1458|SZ46_11900|	Brachyspira hyodysenteriae strain WA100
thl	fig|159.53.peg.1459|SZ46_11905|	Brachyspira hyodysenteriae strain WA100
bcd	fig|159.53.peg.1776|	Brachyspira hyodysenteriae strain WA100
but	fig|159.53.peg.1777|SZ46_13425|	Brachyspira hyodysenteriae strain WA100
but	fig|159.54.peg.424|SZ43_10330|	Brachyspira hyodysenteriae strain ST210
bcd	fig|159.54.peg.425|	Brachyspira hyodysenteriae strain ST210
bcd	fig|159.54.peg.806|SZ43_12145|	Brachyspira hyodysenteriae strain ST210
etfB	fig|159.54.peg.807|SZ43_12150|	Brachyspira hyodysenteriae strain ST210
etfA	fig|159.54.peg.808|SZ43_12155|	Brachyspira hyodysenteriae strain ST210
thl	fig|159.54.peg.1106|SZ43_13020|	Brachyspira hyodysenteriae strain ST210
cro	fig|159.54.peg.1107|SZ43_13025|	Brachyspira hyodysenteriae strain ST210
bhbd	fig|159.54.peg.1108|SZ43_13030|	Brachyspira hyodysenteriae strain ST210
thl	fig|159.54.peg.2659|SZ43_08130|	Brachyspira hyodysenteriae strain ST210
but	fig|159.55.peg.115|SZ42_07840|	Brachyspira hyodysenteriae strain ST195
bcd	fig|159.55.peg.116|	Brachyspira hyodysenteriae strain ST195
thl	fig|159.55.peg.780|SZ42_01130|	Brachyspira hyodysenteriae strain ST195
thl	fig|159.55.peg.1832|SZ42_13430|	Brachyspira hyodysenteriae strain ST195
cro	fig|159.55.peg.1833|SZ42_13435|	Brachyspira hyodysenteriae strain ST195
bhbd	fig|159.55.peg.1834|SZ42_13440|	Brachyspira hyodysenteriae strain ST195
bcd	fig|159.55.peg.2738|SZ42_07400|	Brachyspira hyodysenteriae strain ST195
etfB	fig|159.55.peg.2739|SZ42_07405|	Brachyspira hyodysenteriae strain ST195
etfA	fig|159.55.peg.2740|SZ42_07410|	Brachyspira hyodysenteriae strain ST195
but	fig|159.56.peg.18|SZ41_09760|	Brachyspira hyodysenteriae strain ST190
bcd	fig|159.56.peg.19|	Brachyspira hyodysenteriae strain ST190
thl	fig|159.56.peg.653|SZ41_12710|	Brachyspira hyodysenteriae strain ST190
cro	fig|159.56.peg.654|SZ41_12715|	Brachyspira hyodysenteriae strain ST190
bhbd	fig|159.56.peg.655|SZ41_12720|	Brachyspira hyodysenteriae strain ST190
thl	fig|159.56.peg.1732|SZ41_05050|	Brachyspira hyodysenteriae strain ST190
etfA	fig|159.56.peg.2500|SZ41_08585|	Brachyspira hyodysenteriae strain ST190
etfB	fig|159.56.peg.2501|SZ41_08590|	Brachyspira hyodysenteriae strain ST190
bcd	fig|159.56.peg.2502|SZ41_08595|	Brachyspira hyodysenteriae strain ST190
bhbd	fig|159.57.peg.488|SZ40_10560|	Brachyspira hyodysenteriae strain Q17
cro	fig|159.57.peg.489|SZ40_10565|	Brachyspira hyodysenteriae strain Q17
thl	fig|159.57.peg.490|SZ40_10570|	Brachyspira hyodysenteriae strain Q17
etfA	fig|159.57.peg.1647|SZ40_04925|	Brachyspira hyodysenteriae strain Q17
etfB	fig|159.57.peg.1648|SZ40_04930|	Brachyspira hyodysenteriae strain Q17
bcd	fig|159.57.peg.1649|SZ40_04935|	Brachyspira hyodysenteriae strain Q17
thl	fig|159.57.peg.2077|SZ40_00780|	Brachyspira hyodysenteriae strain Q17
bcd	fig|159.57.peg.2559|	Brachyspira hyodysenteriae strain Q17
but	fig|159.57.peg.2560|SZ40_01745|	Brachyspira hyodysenteriae strain Q17
but	fig|159.58.peg.23|SZ51_01870|	Brachyspira hyodysenteriae strain FM88.90
bcd	fig|159.58.peg.24|	Brachyspira hyodysenteriae strain FM88.90
thl	fig|159.58.peg.648|SZ51_04785|	Brachyspira hyodysenteriae strain FM88.90
thl	fig|159.58.peg.861|SZ51_05820|	Brachyspira hyodysenteriae strain FM88.90
cro	fig|159.58.peg.862|SZ51_05825|	Brachyspira hyodysenteriae strain FM88.90
bhbd	fig|159.58.peg.863|SZ51_05830|	Brachyspira hyodysenteriae strain FM88.90
etfA	fig|159.58.peg.1557|SZ51_09315|	Brachyspira hyodysenteriae strain FM88.90
etfB	fig|159.58.peg.1558|SZ51_09320|	Brachyspira hyodysenteriae strain FM88.90
bcd	fig|159.58.peg.1559|SZ51_09325|	Brachyspira hyodysenteriae strain FM88.90
thl	fig|159.59.peg.757|SZ48_03775|	Brachyspira hyodysenteriae strain B8044
but	fig|159.59.peg.1371|SZ48_06680|	Brachyspira hyodysenteriae strain B8044
bcd	fig|159.59.peg.1372|	Brachyspira hyodysenteriae strain B8044
bcd	fig|159.59.peg.2115|SZ48_00090|	Brachyspira hyodysenteriae strain B8044
etfB	fig|159.59.peg.2116|SZ48_00095|	Brachyspira hyodysenteriae strain B8044
etfA	fig|159.59.peg.2117|SZ48_00100|	Brachyspira hyodysenteriae strain B8044
bhbd	fig|159.59.peg.2604|SZ48_00680|	Brachyspira hyodysenteriae strain B8044
cro	fig|159.59.peg.2605|SZ48_00685|	Brachyspira hyodysenteriae strain B8044
thl	fig|159.59.peg.2606|SZ48_00690|	Brachyspira hyodysenteriae strain B8044
but	fig|159.60.peg.1109|SZ45_04265|	Brachyspira hyodysenteriae strain Vic2
bcd	fig|159.60.peg.1110|	Brachyspira hyodysenteriae strain Vic2
thl	fig|159.60.peg.2029|SZ45_01225|	Brachyspira hyodysenteriae strain Vic2
etfA	fig|159.60.peg.2173|SZ45_08550|	Brachyspira hyodysenteriae strain Vic2
etfB	fig|159.60.peg.2174|SZ45_08555|	Brachyspira hyodysenteriae strain Vic2
bcd	fig|159.60.peg.2175|SZ45_08560|	Brachyspira hyodysenteriae strain Vic2
bhbd	fig|159.60.peg.2513|SZ45_10235|	Brachyspira hyodysenteriae strain Vic2
cro	fig|159.60.peg.2514|SZ45_10240|	Brachyspira hyodysenteriae strain Vic2
thl	fig|159.60.peg.2515|SZ45_10245|	Brachyspira hyodysenteriae strain Vic2
but	fig|159.61.peg.316|SZ44_01755|	Brachyspira hyodysenteriae strain ST265
bcd	fig|159.61.peg.317|	Brachyspira hyodysenteriae strain ST265
bcd	fig|159.61.peg.862|SZ44_03890|	Brachyspira hyodysenteriae strain ST265
etfB	fig|159.61.peg.863|SZ44_03895|	Brachyspira hyodysenteriae strain ST265
etfA	fig|159.61.peg.864|SZ44_03900|	Brachyspira hyodysenteriae strain ST265
thl	fig|159.61.peg.1117|SZ44_13580|	Brachyspira hyodysenteriae strain ST265
bhbd	fig|159.61.peg.1319|SZ44_05270|	Brachyspira hyodysenteriae strain ST265
cro	fig|159.61.peg.1320|SZ44_05275|	Brachyspira hyodysenteriae strain ST265
thl	fig|159.61.peg.1321|SZ44_05280|	Brachyspira hyodysenteriae strain ST265
but	fig|159.62.peg.114|SZ53_00645|	Brachyspira hyodysenteriae strain NSW5
bcd	fig|159.62.peg.115|	Brachyspira hyodysenteriae strain NSW5
thl	fig|159.62.peg.746|SZ53_01715|	Brachyspira hyodysenteriae strain NSW5
bcd	fig|159.62.peg.857|SZ53_02240|	Brachyspira hyodysenteriae strain NSW5
etfB	fig|159.62.peg.858|SZ53_02245|	Brachyspira hyodysenteriae strain NSW5
etfA	fig|159.62.peg.859|SZ53_02250|	Brachyspira hyodysenteriae strain NSW5
thl	fig|159.62.peg.1270|SZ53_11375|	Brachyspira hyodysenteriae strain NSW5
cro	fig|159.62.peg.1271|SZ53_11380|	Brachyspira hyodysenteriae strain NSW5
bhbd	fig|159.62.peg.1272|SZ53_11385|	Brachyspira hyodysenteriae strain NSW5
thl	fig|159.63.peg.717|SZ52_01480|	Brachyspira hyodysenteriae strain NSW15
but	fig|159.63.peg.737|SZ52_01565|	Brachyspira hyodysenteriae strain NSW15
bcd	fig|159.63.peg.738|	Brachyspira hyodysenteriae strain NSW15
etfA	fig|159.63.peg.2018|SZ52_00525|	Brachyspira hyodysenteriae strain NSW15
etfB	fig|159.63.peg.2019|SZ52_00530|	Brachyspira hyodysenteriae strain NSW15
bcd	fig|159.63.peg.2020|SZ52_00535|	Brachyspira hyodysenteriae strain NSW15
thl	fig|159.63.peg.2658|SZ52_09880|	Brachyspira hyodysenteriae strain NSW15
cro	fig|159.63.peg.2659|SZ52_09885|	Brachyspira hyodysenteriae strain NSW15
bhbd	fig|159.63.peg.2660|SZ52_09890|	Brachyspira hyodysenteriae strain NSW15
bhbd	fig|159.64.peg.424|SZ50_10035|	Brachyspira hyodysenteriae strain G44
cro	fig|159.64.peg.425|SZ50_10040|	Brachyspira hyodysenteriae strain G44
thl	fig|159.64.peg.426|SZ50_10045|	Brachyspira hyodysenteriae strain G44
but	fig|159.64.peg.589|SZ50_10630|	Brachyspira hyodysenteriae strain G44
bcd	fig|159.64.peg.590|	Brachyspira hyodysenteriae strain G44
bcd	fig|159.64.peg.1411|SZ50_13115|	Brachyspira hyodysenteriae strain G44
etfB	fig|159.64.peg.1412|SZ50_13120|	Brachyspira hyodysenteriae strain G44
etfA	fig|159.64.peg.1413|SZ50_13125|	Brachyspira hyodysenteriae strain G44
thl	fig|159.64.peg.1823|SZ50_03860|	Brachyspira hyodysenteriae strain G44
thl	fig|159.65.peg.849|SZ49_09355|	Brachyspira hyodysenteriae strain G21
bcd	fig|159.65.peg.1302|	Brachyspira hyodysenteriae strain G21
but	fig|159.65.peg.1303|SZ49_11575|	Brachyspira hyodysenteriae strain G21
bhbd	fig|159.65.peg.1410|SZ49_12100|	Brachyspira hyodysenteriae strain G21
cro	fig|159.65.peg.1411|SZ49_12105|	Brachyspira hyodysenteriae strain G21
thl	fig|159.65.peg.1412|SZ49_12110|	Brachyspira hyodysenteriae strain G21
etfA	fig|159.65.peg.1776|SZ49_13285|	Brachyspira hyodysenteriae strain G21
etfB	fig|159.65.peg.1777|SZ49_13290|	Brachyspira hyodysenteriae strain G21
bcd	fig|159.65.peg.1778|SZ49_13295|	Brachyspira hyodysenteriae strain G21
bhbd	fig|159.66.peg.582|SZ47_11980|	Brachyspira hyodysenteriae strain B78
cro	fig|159.66.peg.583|SZ47_11985|	Brachyspira hyodysenteriae strain B78
thl	fig|159.66.peg.584|SZ47_11990|	Brachyspira hyodysenteriae strain B78
etfA	fig|159.66.peg.1286|SZ47_03670|	Brachyspira hyodysenteriae strain B78
etfB	fig|159.66.peg.1287|SZ47_03675|	Brachyspira hyodysenteriae strain B78
bcd	fig|159.66.peg.1288|SZ47_03680|	Brachyspira hyodysenteriae strain B78
thl	fig|159.66.peg.1837|SZ47_06155|	Brachyspira hyodysenteriae strain B78
but	fig|159.66.peg.2012|SZ47_06870|	Brachyspira hyodysenteriae strain B78
bcd	fig|159.66.peg.2013|	Brachyspira hyodysenteriae strain B78
thl	fig|159.67.peg.280|SR30_01780|	Brachyspira hyodysenteriae strain B204
bcd	fig|159.67.peg.1047|SR30_13200|	Brachyspira hyodysenteriae strain B204
etfB	fig|159.67.peg.1048|SR30_13205|	Brachyspira hyodysenteriae strain B204
etfA	fig|159.67.peg.1049|SR30_13210|	Brachyspira hyodysenteriae strain B204
bhbd	fig|159.67.peg.1424|SR30_05075|	Brachyspira hyodysenteriae strain B204
cro	fig|159.67.peg.1425|SR30_05080|	Brachyspira hyodysenteriae strain B204
thl	fig|159.67.peg.1426|SR30_05085|	Brachyspira hyodysenteriae strain B204
but	fig|159.67.peg.1878|SR30_06965|	Brachyspira hyodysenteriae strain B204
bcd	fig|159.67.peg.1879|	Brachyspira hyodysenteriae strain B204
thl	fig|159.68.peg.1|SU44_01080|	Brachyspira hyodysenteriae strain 865
thl	fig|159.68.peg.273|SU44_07830|	Brachyspira hyodysenteriae strain 865
cro	fig|159.68.peg.274|SU44_07835|	Brachyspira hyodysenteriae strain 865
bhbd	fig|159.68.peg.275|SU44_07840|	Brachyspira hyodysenteriae strain 865
etfA	fig|159.68.peg.1224|SU44_01435|	Brachyspira hyodysenteriae strain 865
etfB	fig|159.68.peg.1225|SU44_01440|	Brachyspira hyodysenteriae strain 865
bcd	fig|159.68.peg.1226|SU44_01445|	Brachyspira hyodysenteriae strain 865
but	fig|159.68.peg.2255|SU44_04770|	Brachyspira hyodysenteriae strain 865
bcd	fig|159.68.peg.2256|	Brachyspira hyodysenteriae strain 865
bhbd	fig|159.69.peg.1056|SU46_11795|	Brachyspira hyodysenteriae strain NX
cro	fig|159.69.peg.1057|SU46_11800|	Brachyspira hyodysenteriae strain NX
thl	fig|159.69.peg.1058|SU46_11805|	Brachyspira hyodysenteriae strain NX
etfA	fig|159.69.peg.1725|SU46_00165|	Brachyspira hyodysenteriae strain NX
etfB	fig|159.69.peg.1726|SU46_00170|	Brachyspira hyodysenteriae strain NX
bcd	fig|159.69.peg.1727|SU46_00175|	Brachyspira hyodysenteriae strain NX
but	fig|159.69.peg.1985|SU46_00345|	Brachyspira hyodysenteriae strain NX
bcd	fig|159.69.peg.1986|	Brachyspira hyodysenteriae strain NX
thl	fig|159.69.peg.2376|SU46_08125|	Brachyspira hyodysenteriae strain NX
bhbd	fig|159.70.peg.674|SU45_12475|	Brachyspira hyodysenteriae strain FMV89.3323
cro	fig|159.70.peg.675|SU45_12480|	Brachyspira hyodysenteriae strain FMV89.3323
thl	fig|159.70.peg.676|SU45_12485|	Brachyspira hyodysenteriae strain FMV89.3323
etfA	fig|159.70.peg.955|SU45_01045|	Brachyspira hyodysenteriae strain FMV89.3323
etfB	fig|159.70.peg.956|SU45_01050|	Brachyspira hyodysenteriae strain FMV89.3323
bcd	fig|159.70.peg.957|SU45_01055|	Brachyspira hyodysenteriae strain FMV89.3323
thl	fig|159.70.peg.2302|SU45_07095|	Brachyspira hyodysenteriae strain FMV89.3323
bcd	fig|159.70.peg.2879|	Brachyspira hyodysenteriae strain FMV89.3323
but	fig|159.70.peg.2880|SU45_09650|	Brachyspira hyodysenteriae strain FMV89.3323
bcd	fig|159.71.peg.694|SU43_10785|	Brachyspira hyodysenteriae strain B6933
etfB	fig|159.71.peg.695|SU43_10790|	Brachyspira hyodysenteriae strain B6933
etfA	fig|159.71.peg.696|SU43_10795|	Brachyspira hyodysenteriae strain B6933
bcd	fig|159.71.peg.1465|	Brachyspira hyodysenteriae strain B6933
but	fig|159.71.peg.1466|SU43_02515|	Brachyspira hyodysenteriae strain B6933
thl	fig|159.71.peg.2528|SU43_07045|	Brachyspira hyodysenteriae strain B6933
bhbd	fig|159.71.peg.2734|SU43_08105|	Brachyspira hyodysenteriae strain B6933
cro	fig|159.71.peg.2735|SU43_08110|	Brachyspira hyodysenteriae strain B6933
thl	fig|159.71.peg.2736|SU43_08115|	Brachyspira hyodysenteriae strain B6933
gcdB	fig|162.3.peg.1055|TPHV1_170006|	Treponema phagedenis strain V1
gctA	fig|162.3.peg.1056|TPHV1_170007|	Treponema phagedenis strain V1
gctB	fig|162.3.peg.1057|TPHV1_170008|	Treponema phagedenis strain V1
gcdA	fig|162.3.peg.1061|TPHV1_170010|	Treponema phagedenis strain V1
hgCoAdA	fig|162.3.peg.1064|TPHV1_170013|	Treponema phagedenis strain V1
hgCoAdB	fig|162.3.peg.1065|TPHV1_170014|	Treponema phagedenis strain V1
hgCoAdC	fig|162.3.peg.1066|TPHV1_170015|	Treponema phagedenis strain V1
bcd	fig|162.3.peg.1716|TPHV1_210093|	Treponema phagedenis strain V1
etfB	fig|162.3.peg.1717|TPHV1_210094|	Treponema phagedenis strain V1
etfA	fig|162.3.peg.1718|TPHV1_210095|	Treponema phagedenis strain V1
thl	fig|162.3.peg.1845|TPHV1_240015|	Treponema phagedenis strain V1
bcd	fig|162.3.peg.1846|TPHV1_240016|	Treponema phagedenis strain V1
bhbd	fig|162.3.peg.1848|TPHV1_240018|	Treponema phagedenis strain V1
cro	fig|162.3.peg.1849|TPHV1_240019|	Treponema phagedenis strain V1
but	fig|162.3.peg.1850|TPHV1_240020|	Treponema phagedenis strain V1
bhbd	fig|253.12.peg.395|	Chryseobacterium indologenes strain mars15
thl	fig|253.12.peg.500|	Chryseobacterium indologenes strain mars15
cro	fig|253.12.peg.653|	Chryseobacterium indologenes strain mars15
bcd	fig|253.12.peg.781|	Chryseobacterium indologenes strain mars15
bhbd	fig|253.12.peg.3309|	Chryseobacterium indologenes strain mars15
kdd	fig|813.51.peg.2938|ERS177788_02784|	Chlamydia trachomatis strain SwabB1
kamA	fig|813.51.peg.2939|ERS177788_02785|	Chlamydia trachomatis strain SwabB1
kdd	fig|813.51.peg.2941|ERS177788_02787|	Chlamydia trachomatis strain SwabB1
kamA	fig|813.51.peg.2942|ERS177788_02788|	Chlamydia trachomatis strain SwabB1
kamD	fig|813.51.peg.2945|ERS177788_02791|	Chlamydia trachomatis strain SwabB1
kamE	fig|813.51.peg.2946|ERS177788_02792|	Chlamydia trachomatis strain SwabB1
atoA	fig|813.51.peg.2947|ERS177788_02793|	Chlamydia trachomatis strain SwabB1
kamE	fig|813.51.peg.2949|ERS177788_02795|	Chlamydia trachomatis strain SwabB1
atoA	fig|813.51.peg.2950|	Chlamydia trachomatis strain SwabB1
abfH	fig|813.51.peg.3162|ERS177788_02987|	Chlamydia trachomatis strain SwabB1
4hbt	fig|813.51.peg.3163|ERS177788_02988|	Chlamydia trachomatis strain SwabB1
abfD	fig|813.51.peg.3165|ERS177788_02990|	Chlamydia trachomatis strain SwabB1
kal	fig|813.51.peg.3451|ERS177788_03225|	Chlamydia trachomatis strain SwabB1
atoD	fig|813.51.peg.3452|ERS177788_03226|	Chlamydia trachomatis strain SwabB1
atoD	fig|813.51.peg.3457|ERS177788_03230|	Chlamydia trachomatis strain SwabB1
etfB	fig|813.51.peg.5677|	Chlamydia trachomatis strain SwabB1
bcd	fig|813.51.peg.5678|ERS177788_04790|	Chlamydia trachomatis strain SwabB1
gctA	fig|813.62.peg.8032|ERS095036_07332|	Chlamydia trachomatis strain H17IMS
gctB	fig|813.62.peg.8033|ERS095036_07333|	Chlamydia trachomatis strain H17IMS
gcdA	fig|813.62.peg.8034|	Chlamydia trachomatis strain H17IMS
hgCoAdA	fig|813.62.peg.11967|ERS095036_10349|	Chlamydia trachomatis strain H17IMS
hgCoAdB	fig|813.62.peg.11968|	Chlamydia trachomatis strain H17IMS
hgCoAdC	fig|813.62.peg.12315|ERS095036_10615|	Chlamydia trachomatis strain H17IMS
bhbd	fig|813.77.peg.714|ERS133249_00703|	Chlamydia trachomatis strain H29IMS
cro	fig|813.77.peg.715|ERS133249_00704|	Chlamydia trachomatis strain H29IMS
but	fig|813.77.peg.716|ERS133249_00705|	Chlamydia trachomatis strain H29IMS
bcd	fig|813.77.peg.971|ERS133249_00943|	Chlamydia trachomatis strain H29IMS
etfB	fig|813.77.peg.972|ERS133249_00944|	Chlamydia trachomatis strain H29IMS
etfA	fig|813.77.peg.973|	Chlamydia trachomatis strain H29IMS
thl	fig|813.77.peg.1044|ERS133249_01012|	Chlamydia trachomatis strain H29IMS
4hbt	fig|837.47.peg.163|EG14_00795|	Porphyromonas gingivalis strain HG66
bhbd	fig|837.47.peg.1308|EG14_06480|	Porphyromonas gingivalis strain HG66
cro	fig|837.47.peg.1309|EG14_06485|	Porphyromonas gingivalis strain HG66
etfA	fig|837.47.peg.1310|EG14_06490|	Porphyromonas gingivalis strain HG66
etfB	fig|837.47.peg.1311|EG14_06495|	Porphyromonas gingivalis strain HG66
bcd	fig|837.47.peg.1312|EG14_06500|	Porphyromonas gingivalis strain HG66
atoA	fig|837.47.peg.1313|EG14_06505|	Porphyromonas gingivalis strain HG66
kamE	fig|837.47.peg.1314|EG14_06510|	Porphyromonas gingivalis strain HG66
kamD	fig|837.47.peg.1315|EG14_06515|	Porphyromonas gingivalis strain HG66
kamA	fig|837.47.peg.1318|EG14_06530|	Porphyromonas gingivalis strain HG66
kdd	fig|837.47.peg.1319|EG14_06535|	Porphyromonas gingivalis strain HG66
kce	fig|837.47.peg.1320|EG14_06540|	Porphyromonas gingivalis strain HG66
kal	fig|837.47.peg.1321|EG14_06545|	Porphyromonas gingivalis strain HG66
atoD	fig|837.47.peg.1322|EG14_06550|	Porphyromonas gingivalis strain HG66
abfD	fig|837.47.peg.1771|EG14_08735|	Porphyromonas gingivalis strain HG66
4hbt	fig|837.47.peg.1773|EG14_08745|	Porphyromonas gingivalis strain HG66
abfH	fig|837.47.peg.1774|EG14_08750|	Porphyromonas gingivalis strain HG66
bhbd	fig|837.83.peg.977|PGA7_00008890|	Porphyromonas gingivalis strain A7436
cro	fig|837.83.peg.978|PGA7_00008900|	Porphyromonas gingivalis strain A7436
etfA	fig|837.83.peg.979|PGA7_00008910|	Porphyromonas gingivalis strain A7436
etfB	fig|837.83.peg.980|PGA7_00008920|	Porphyromonas gingivalis strain A7436
bcd	fig|837.83.peg.981|PGA7_00008930|	Porphyromonas gingivalis strain A7436
atoA	fig|837.83.peg.982|PGA7_00008940|	Porphyromonas gingivalis strain A7436
kamE	fig|837.83.peg.983|PGA7_00008950|	Porphyromonas gingivalis strain A7436
kamD	fig|837.83.peg.984|PGA7_00008960|	Porphyromonas gingivalis strain A7436
kamA	fig|837.83.peg.987|PGA7_00008990|	Porphyromonas gingivalis strain A7436
kdd	fig|837.83.peg.988|PGA7_00009000|	Porphyromonas gingivalis strain A7436
kce	fig|837.83.peg.989|PGA7_00009010|	Porphyromonas gingivalis strain A7436
kal	fig|837.83.peg.990|PGA7_00009020|	Porphyromonas gingivalis strain A7436
atoD	fig|837.83.peg.991|PGA7_00009030|	Porphyromonas gingivalis strain A7436
abfD	fig|837.83.peg.1369|PGA7_00012560|	Porphyromonas gingivalis strain A7436
4hbt	fig|837.83.peg.1371|PGA7_00012580|	Porphyromonas gingivalis strain A7436
abfH	fig|837.83.peg.1372|PGA7_00012590|	Porphyromonas gingivalis strain A7436
atoD	fig|837.84.peg.734|PGANDO_0598|	Porphyromonas gingivalis strain Ando
kal	fig|837.84.peg.735|PGANDO_0599|	Porphyromonas gingivalis strain Ando
kce	fig|837.84.peg.736|PGANDO_0600|	Porphyromonas gingivalis strain Ando
kdd	fig|837.84.peg.737|PGANDO_0601|	Porphyromonas gingivalis strain Ando
kamA	fig|837.84.peg.738|PGANDO_0602|	Porphyromonas gingivalis strain Ando
kamD	fig|837.84.peg.741|PGANDO_0605|	Porphyromonas gingivalis strain Ando
kamE	fig|837.84.peg.742|PGANDO_0606|	Porphyromonas gingivalis strain Ando
atoA	fig|837.84.peg.743|PGANDO_0607|	Porphyromonas gingivalis strain Ando
bcd	fig|837.84.peg.744|PGANDO_0608|	Porphyromonas gingivalis strain Ando
etfB	fig|837.84.peg.745|PGANDO_0609|	Porphyromonas gingivalis strain Ando
etfA	fig|837.84.peg.746|PGANDO_0610|	Porphyromonas gingivalis strain Ando
cro	fig|837.84.peg.747|PGANDO_0611|	Porphyromonas gingivalis strain Ando
bhbd	fig|837.84.peg.748|PGANDO_0612|	Porphyromonas gingivalis strain Ando
abfH	fig|837.84.peg.1962|PGANDO_1570|	Porphyromonas gingivalis strain Ando
4hbt	fig|837.84.peg.1963|PGANDO_1571|	Porphyromonas gingivalis strain Ando
abfD	fig|837.84.peg.1965|PGANDO_1573|	Porphyromonas gingivalis strain Ando
abfH	fig|837.85.peg.796|AT291_01175|	Porphyromonas gingivalis strain MP4-504
4hbt	fig|837.85.peg.797|AT291_01180|	Porphyromonas gingivalis strain MP4-504
abfD	fig|837.85.peg.799|AT291_01190|	Porphyromonas gingivalis strain MP4-504
atoD	fig|837.85.peg.1146|AT291_07360|	Porphyromonas gingivalis strain MP4-504
kal	fig|837.85.peg.1147|AT291_07365|	Porphyromonas gingivalis strain MP4-504
kce	fig|837.85.peg.1148|AT291_07370|	Porphyromonas gingivalis strain MP4-504
kdd	fig|837.85.peg.1149|AT291_07375|	Porphyromonas gingivalis strain MP4-504
kamA	fig|837.85.peg.1150|AT291_07380|	Porphyromonas gingivalis strain MP4-504
kamD	fig|837.85.peg.1153|AT291_07395|	Porphyromonas gingivalis strain MP4-504
kamE	fig|837.85.peg.1154|AT291_07400|	Porphyromonas gingivalis strain MP4-504
atoA	fig|837.85.peg.1155|AT291_07405|	Porphyromonas gingivalis strain MP4-504
bcd	fig|837.85.peg.1156|AT291_07410|	Porphyromonas gingivalis strain MP4-504
etfB	fig|837.85.peg.1157|AT291_07415|	Porphyromonas gingivalis strain MP4-504
etfA	fig|837.85.peg.1158|AT291_07420|	Porphyromonas gingivalis strain MP4-504
cro	fig|837.85.peg.1159|AT291_07425|	Porphyromonas gingivalis strain MP4-504
bhbd	fig|837.85.peg.1160|AT291_07430|	Porphyromonas gingivalis strain MP4-504
thl	fig|851.8.peg.11|HMPREF3221_00011|	Fusobacterium nucleatum strain MJR7757B
hgCoAdB	fig|851.8.peg.182|HMPREF3221_00183|	Fusobacterium nucleatum strain MJR7757B
hgCoAdC	fig|851.8.peg.183|HMPREF3221_00184|	Fusobacterium nucleatum strain MJR7757B
hgCoAdA	fig|851.8.peg.476|HMPREF3221_00473|	Fusobacterium nucleatum strain MJR7757B
gcdA	fig|851.8.peg.478|HMPREF3221_00475|	Fusobacterium nucleatum strain MJR7757B
gctB	fig|851.8.peg.479|HMPREF3221_00476|	Fusobacterium nucleatum strain MJR7757B
gctA	fig|851.8.peg.480|HMPREF3221_00477|	Fusobacterium nucleatum strain MJR7757B
gcdB	fig|851.8.peg.481|HMPREF3221_00478|	Fusobacterium nucleatum strain MJR7757B
bcd	fig|851.8.peg.1280|HMPREF3221_01275|	Fusobacterium nucleatum strain MJR7757B
bhbd	fig|851.8.peg.1773|HMPREF3221_01761|	Fusobacterium nucleatum strain MJR7757B
cro	fig|851.8.peg.1774|HMPREF3221_01762|	Fusobacterium nucleatum strain MJR7757B
atoA	fig|851.8.peg.2143|HMPREF3221_02124|	Fusobacterium nucleatum strain MJR7757B
atoD	fig|851.8.peg.2144|HMPREF3221_02125|	Fusobacterium nucleatum strain MJR7757B
kamE	fig|851.8.peg.2149|HMPREF3221_02130|	Fusobacterium nucleatum strain MJR7757B
kamD	fig|851.8.peg.2150|HMPREF3221_02131|	Fusobacterium nucleatum strain MJR7757B
kamA	fig|851.8.peg.2153|HMPREF3221_02134|	Fusobacterium nucleatum strain MJR7757B
kdd	fig|851.8.peg.2154|HMPREF3221_02135|	Fusobacterium nucleatum strain MJR7757B
kce	fig|851.8.peg.2155|HMPREF3221_02136|	Fusobacterium nucleatum strain MJR7757B
kal	fig|851.8.peg.2156|HMPREF3221_02137|	Fusobacterium nucleatum strain MJR7757B
bcd	fig|851.8.peg.2198|HMPREF3221_02179|	Fusobacterium nucleatum strain MJR7757B
etfB	fig|851.8.peg.2199|HMPREF3221_02180|	Fusobacterium nucleatum strain MJR7757B
etfA	fig|851.8.peg.2200|HMPREF3221_02181|	Fusobacterium nucleatum strain MJR7757B
etfA	fig|907.4.peg.368|MELS_2126|VBIMegEls207727_0368|	Megasphaera elsdenii DSM 20460
etfB	fig|907.4.peg.369|MELS_2127|VBIMegEls207727_0369|	Megasphaera elsdenii DSM 20460
bcd	fig|907.4.peg.370|MELS_2128|VBIMegEls207727_0370|	Megasphaera elsdenii DSM 20460
abfH	fig|907.4.peg.696|MELS_0336|VBIMegEls207727_0696|	Megasphaera elsdenii DSM 20460
4hbt	fig|907.4.peg.701|MELS_0341|VBIMegEls207727_0701|	Megasphaera elsdenii DSM 20460
abfD	fig|907.4.peg.702|MELS_0342|VBIMegEls207727_0702|	Megasphaera elsdenii DSM 20460
but	fig|907.4.peg.776|MELS_0415|VBIMegEls207727_0776|	Megasphaera elsdenii DSM 20460
bcd	fig|907.4.peg.823|MELS_0461|VBIMegEls207727_0823|	Megasphaera elsdenii DSM 20460
cro	fig|907.4.peg.824|MELS_0462|VBIMegEls207727_0824|	Megasphaera elsdenii DSM 20460
bcd	fig|907.4.peg.1111|MELS_0747|VBIMegEls207727_1111|	Megasphaera elsdenii DSM 20460
thl	fig|907.4.peg.1381|MELS_1025|VBIMegEls207727_1381|	Megasphaera elsdenii DSM 20460
thl	fig|907.4.peg.1382|MELS_1026|VBIMegEls207727_1382|	Megasphaera elsdenii DSM 20460
bhbd	fig|907.4.peg.1792|MELS_1448|VBIMegEls207727_1792|	Megasphaera elsdenii DSM 20460
cro	fig|907.4.peg.1793|MELS_1449|VBIMegEls207727_1793|	Megasphaera elsdenii DSM 20460
but	fig|907.5.peg.513|JY94_02780|	Megasphaera elsdenii 24-50
bcd	fig|907.5.peg.710|JY94_03820|	Megasphaera elsdenii 24-50
thl	fig|907.5.peg.975|JY94_05225|	Megasphaera elsdenii 24-50
thl	fig|907.5.peg.976|JY94_05230|	Megasphaera elsdenii 24-50
bcd	fig|907.5.peg.1124|JY94_06015|	Megasphaera elsdenii 24-50
etfB	fig|907.5.peg.1125|JY94_06020|	Megasphaera elsdenii 24-50
etfA	fig|907.5.peg.1126|JY94_06025|	Megasphaera elsdenii 24-50
cro	fig|907.5.peg.1712|JY94_09030|	Megasphaera elsdenii 24-50
bhbd	fig|907.5.peg.1713|JY94_09035|	Megasphaera elsdenii 24-50
bcd	fig|907.5.peg.1883|JY94_09895|	Megasphaera elsdenii 24-50
cro	fig|907.5.peg.1884|JY94_09900|	Megasphaera elsdenii 24-50
ptb	fig|1267.3.peg.1937|ERS852473_01993|	Sarcina ventriculi
buk	fig|1267.3.peg.1938|ERS852473_01994|	Sarcina ventriculi
etfA	fig|1267.3.peg.2030|ERS852473_02112|	Sarcina ventriculi
etfB	fig|1267.3.peg.2031|ERS852473_02113|	Sarcina ventriculi
bcd	fig|1267.3.peg.2032|ERS852473_02114|	Sarcina ventriculi
cro	fig|1267.3.peg.2033|ERS852473_02115|	Sarcina ventriculi
thl	fig|1267.3.peg.2034|ERS852473_02116|	Sarcina ventriculi
bhbd	fig|1267.3.peg.2035|ERS852473_02117|	Sarcina ventriculi
etfA	fig|1267.4.peg.403|	Clostridium ventriculi strain strains 14 and 17
etfB	fig|1267.4.peg.404|	Clostridium ventriculi strain strains 14 and 17
bcd	fig|1267.4.peg.405|	Clostridium ventriculi strain strains 14 and 17
cro	fig|1267.4.peg.406|	Clostridium ventriculi strain strains 14 and 17
thl	fig|1267.4.peg.407|	Clostridium ventriculi strain strains 14 and 17
bhbd	fig|1267.4.peg.408|	Clostridium ventriculi strain strains 14 and 17
ptb	fig|1267.4.peg.540|	Clostridium ventriculi strain strains 14 and 17
buk	fig|1267.4.peg.541|	Clostridium ventriculi strain strains 14 and 17
ptb	fig|1267.5.peg.2022|	Clostridium ventriculi strain strains 14 and 17
buk	fig|1267.5.peg.2023|	Clostridium ventriculi strain strains 14 and 17
bhbd	fig|1267.5.peg.2176|	Clostridium ventriculi strain strains 14 and 17
thl	fig|1267.5.peg.2177|	Clostridium ventriculi strain strains 14 and 17
cro	fig|1267.5.peg.2178|	Clostridium ventriculi strain strains 14 and 17
bcd	fig|1267.5.peg.2179|	Clostridium ventriculi strain strains 14 and 17
etfB	fig|1267.5.peg.2180|	Clostridium ventriculi strain strains 14 and 17
etfA	fig|1267.5.peg.2181|	Clostridium ventriculi strain strains 14 and 17
bhbd	fig|1488.5.peg.1353|NL50_06750|	Clostridium acetobutylicum GXAS18-1
etfA	fig|1488.5.peg.1354|NL50_06755|	Clostridium acetobutylicum GXAS18-1
etfB	fig|1488.5.peg.1355|NL50_06760|	Clostridium acetobutylicum GXAS18-1
bcd	fig|1488.5.peg.1356|NL50_06765|	Clostridium acetobutylicum GXAS18-1
cro	fig|1488.5.peg.1357|NL50_06770|	Clostridium acetobutylicum GXAS18-1
thl	fig|1488.5.peg.1512|NL50_07595|	Clostridium acetobutylicum GXAS18-1
ptb	fig|1488.5.peg.2439|NL50_12230|	Clostridium acetobutylicum GXAS18-1
buk	fig|1488.5.peg.2440|NL50_12235|	Clostridium acetobutylicum GXAS18-1
etfA	fig|1491.351.peg.72|NZ45_00365|	Clostridium botulinum CFSAN024410
etfB	fig|1491.351.peg.73|NZ45_00370|	Clostridium botulinum CFSAN024410
bcd	fig|1491.351.peg.74|NZ45_00375|	Clostridium botulinum CFSAN024410
thl	fig|1491.351.peg.75|NZ45_00380|	Clostridium botulinum CFSAN024410
bhbd	fig|1491.351.peg.76|NZ45_00385|	Clostridium botulinum CFSAN024410
cro	fig|1491.351.peg.77|NZ45_00390|	Clostridium botulinum CFSAN024410
buk	fig|1491.351.peg.934|NZ45_04650|	Clostridium botulinum CFSAN024410
ptb	fig|1491.351.peg.935|NZ45_04655|	Clostridium botulinum CFSAN024410
ptb	fig|1491.352.peg.1223|SR42_06255|	Clostridium botulinum NCTC 11219
buk	fig|1491.352.peg.1224|SR42_06260|	Clostridium botulinum NCTC 11219
cro	fig|1491.352.peg.1293|SR42_06605|	Clostridium botulinum NCTC 11219
bcd	fig|1491.352.peg.1294|SR42_06610|	Clostridium botulinum NCTC 11219
etfB	fig|1491.352.peg.1295|SR42_06615|	Clostridium botulinum NCTC 11219
etfA	fig|1491.352.peg.1296|SR42_06620|	Clostridium botulinum NCTC 11219
bhbd	fig|1491.352.peg.1297|SR42_06625|	Clostridium botulinum NCTC 11219
thl	fig|1491.352.peg.1387|SR42_07185|	Clostridium botulinum NCTC 11219
etfA	fig|1491.352.peg.2235|SR42_11335|	Clostridium botulinum NCTC 11219
bcd	fig|1491.352.peg.2238|SR42_11350|	Clostridium botulinum NCTC 11219
cro	fig|1491.352.peg.2708|SR42_13675|	Clostridium botulinum NCTC 11219
etfA	fig|1491.353.peg.759|SD74_03805|	Clostridium botulinum 277-00
etfB	fig|1491.353.peg.760|SD74_03810|	Clostridium botulinum 277-00
bcd	fig|1491.353.peg.761|SD74_03815|	Clostridium botulinum 277-00
thl	fig|1491.353.peg.762|SD74_03820|	Clostridium botulinum 277-00
bhbd	fig|1491.353.peg.763|SD74_03825|	Clostridium botulinum 277-00
cro	fig|1491.353.peg.764|SD74_03830|	Clostridium botulinum 277-00
ptb	fig|1491.353.peg.818|SD74_04100|	Clostridium botulinum 277-00
buk	fig|1491.353.peg.819|SD74_04105|	Clostridium botulinum 277-00
ptb	fig|1491.354.peg.255|	Clostridium botulinum NCTC 8266
buk	fig|1491.354.peg.256|	Clostridium botulinum NCTC 8266
cro	fig|1491.354.peg.320|	Clostridium botulinum NCTC 8266
bcd	fig|1491.354.peg.321|	Clostridium botulinum NCTC 8266
etfB	fig|1491.354.peg.322|	Clostridium botulinum NCTC 8266
etfA	fig|1491.354.peg.323|	Clostridium botulinum NCTC 8266
bhbd	fig|1491.354.peg.324|	Clostridium botulinum NCTC 8266
thl	fig|1491.354.peg.417|	Clostridium botulinum NCTC 8266
etfA	fig|1491.354.peg.1231|	Clostridium botulinum NCTC 8266
bcd	fig|1491.354.peg.1234|	Clostridium botulinum NCTC 8266
cro	fig|1491.354.peg.1736|	Clostridium botulinum NCTC 8266
ptb	fig|1491.355.peg.255|	Clostridium botulinum NCTC 8550
buk	fig|1491.355.peg.256|	Clostridium botulinum NCTC 8550
cro	fig|1491.355.peg.320|	Clostridium botulinum NCTC 8550
bcd	fig|1491.355.peg.321|	Clostridium botulinum NCTC 8550
etfB	fig|1491.355.peg.322|	Clostridium botulinum NCTC 8550
etfA	fig|1491.355.peg.323|	Clostridium botulinum NCTC 8550
bhbd	fig|1491.355.peg.324|	Clostridium botulinum NCTC 8550
thl	fig|1491.355.peg.417|	Clostridium botulinum NCTC 8550
etfA	fig|1491.355.peg.1229|	Clostridium botulinum NCTC 8550
bcd	fig|1491.355.peg.1232|	Clostridium botulinum NCTC 8550
cro	fig|1491.355.peg.1734|	Clostridium botulinum NCTC 8550
etfA	fig|1491.356.peg.3177|	Clostridium botulinum 111
etfB	fig|1491.356.peg.3178|	Clostridium botulinum 111
bcd	fig|1491.356.peg.3179|	Clostridium botulinum 111
thl	fig|1491.356.peg.3180|	Clostridium botulinum 111
bhbd	fig|1491.356.peg.3181|	Clostridium botulinum 111
cro	fig|1491.356.peg.3182|	Clostridium botulinum 111
buk	fig|1491.356.peg.3398|	Clostridium botulinum 111
ptb	fig|1491.356.peg.3399|	Clostridium botulinum 111
ptb	fig|1491.393.peg.1580|	Clostridium botulinum strain CDC37461
buk	fig|1491.393.peg.1581|	Clostridium botulinum strain CDC37461
etfA	fig|1491.393.peg.2405|	Clostridium botulinum strain CDC37461
etfB	fig|1491.393.peg.2406|	Clostridium botulinum strain CDC37461
bcd	fig|1491.393.peg.2407|	Clostridium botulinum strain CDC37461
thl	fig|1491.393.peg.2408|	Clostridium botulinum strain CDC37461
bhbd	fig|1491.393.peg.2409|	Clostridium botulinum strain CDC37461
cro	fig|1491.393.peg.2410|	Clostridium botulinum strain CDC37461
ptb	fig|1491.394.peg.1781|	Clostridium botulinum strain CDC48719
buk	fig|1491.394.peg.1782|	Clostridium botulinum strain CDC48719
bhbd	fig|1491.394.peg.2711|	Clostridium botulinum strain CDC48719
thl	fig|1491.394.peg.2712|	Clostridium botulinum strain CDC48719
bcd	fig|1491.394.peg.2713|	Clostridium botulinum strain CDC48719
etfB	fig|1491.394.peg.2714|	Clostridium botulinum strain CDC48719
ptb	fig|1491.395.peg.422|	Clostridium botulinum strain CDC28023
buk	fig|1491.395.peg.423|	Clostridium botulinum strain CDC28023
cro	fig|1491.395.peg.2205|	Clostridium botulinum strain CDC28023
bhbd	fig|1491.395.peg.2206|	Clostridium botulinum strain CDC28023
thl	fig|1491.395.peg.2207|	Clostridium botulinum strain CDC28023
bcd	fig|1491.395.peg.2208|	Clostridium botulinum strain CDC28023
etfB	fig|1491.395.peg.2209|	Clostridium botulinum strain CDC28023
etfA	fig|1491.395.peg.2210|	Clostridium botulinum strain CDC28023
ptb	fig|1491.397.peg.2166|	Clostridium botulinum strain CDC48761
buk	fig|1491.397.peg.2167|	Clostridium botulinum strain CDC48761
etfA	fig|1491.397.peg.2610|	Clostridium botulinum strain CDC48761
etfB	fig|1491.397.peg.2611|	Clostridium botulinum strain CDC48761
bcd	fig|1491.397.peg.2612|	Clostridium botulinum strain CDC48761
thl	fig|1491.397.peg.2613|	Clostridium botulinum strain CDC48761
bhbd	fig|1491.397.peg.2614|	Clostridium botulinum strain CDC48761
cro	fig|1491.397.peg.2615|	Clostridium botulinum strain CDC48761
bhbd	fig|1491.399.peg.1923|	Clostridium botulinum strain CDC52298
thl	fig|1491.399.peg.1924|	Clostridium botulinum strain CDC52298
bcd	fig|1491.399.peg.1925|	Clostridium botulinum strain CDC52298
etfB	fig|1491.399.peg.1926|	Clostridium botulinum strain CDC52298
etfA	fig|1491.399.peg.1927|	Clostridium botulinum strain CDC52298
buk	fig|1491.399.peg.3347|	Clostridium botulinum strain CDC52298
ptb	fig|1491.399.peg.3348|	Clostridium botulinum strain CDC52298
cro	fig|1491.399.peg.4075|	Clostridium botulinum strain CDC52298
buk	fig|1491.400.peg.1224|	Clostridium botulinum strain CDC66088
ptb	fig|1491.400.peg.1225|	Clostridium botulinum strain CDC66088
bcd	fig|1491.400.peg.1532|	Clostridium botulinum strain CDC66088
bcd	fig|1491.400.peg.3140|	Clostridium botulinum strain CDC66088
etfB	fig|1491.400.peg.3141|	Clostridium botulinum strain CDC66088
etfA	fig|1491.400.peg.3142|	Clostridium botulinum strain CDC66088
bhbd	fig|1491.400.peg.3838|	Clostridium botulinum strain CDC66088
cro	fig|1491.400.peg.4033|	Clostridium botulinum strain CDC66088
buk	fig|1491.401.peg.829|	Clostridium botulinum strain CDC66089
ptb	fig|1491.401.peg.830|	Clostridium botulinum strain CDC66089
etfA	fig|1491.401.peg.1428|	Clostridium botulinum strain CDC66089
etfB	fig|1491.401.peg.1429|	Clostridium botulinum strain CDC66089
bcd	fig|1491.401.peg.1430|	Clostridium botulinum strain CDC66089
thl	fig|1491.401.peg.1431|	Clostridium botulinum strain CDC66089
bhbd	fig|1491.401.peg.1432|	Clostridium botulinum strain CDC66089
cro	fig|1491.401.peg.1433|	Clostridium botulinum strain CDC66089
cro	fig|1491.402.peg.1791|	Clostridium botulinum strain CDC28012
bhbd	fig|1491.402.peg.1792|	Clostridium botulinum strain CDC28012
thl	fig|1491.402.peg.1793|	Clostridium botulinum strain CDC28012
bcd	fig|1491.402.peg.1794|	Clostridium botulinum strain CDC28012
etfB	fig|1491.402.peg.1795|	Clostridium botulinum strain CDC28012
buk	fig|1491.402.peg.2093|	Clostridium botulinum strain CDC28012
ptb	fig|1491.402.peg.2094|	Clostridium botulinum strain CDC28012
buk	fig|1491.403.peg.291|	Clostridium botulinum strain CDC33702
ptb	fig|1491.403.peg.292|	Clostridium botulinum strain CDC33702
bcd	fig|1491.403.peg.325|	Clostridium botulinum strain CDC33702
etfB	fig|1491.403.peg.326|	Clostridium botulinum strain CDC33702
etfA	fig|1491.403.peg.327|	Clostridium botulinum strain CDC33702
bcd	fig|1491.403.peg.1596|	Clostridium botulinum strain CDC33702
bcd	fig|1491.403.peg.2231|	Clostridium botulinum strain CDC33702
etfB	fig|1491.403.peg.2232|	Clostridium botulinum strain CDC33702
etfA	fig|1491.403.peg.2233|	Clostridium botulinum strain CDC33702
cro	fig|1491.403.peg.2582|	Clostridium botulinum strain CDC33702
bhbd	fig|1491.403.peg.2583|	Clostridium botulinum strain CDC33702
bcd	fig|1491.403.peg.2871|	Clostridium botulinum strain CDC33702
etfB	fig|1491.403.peg.2872|	Clostridium botulinum strain CDC33702
etfA	fig|1491.403.peg.2873|	Clostridium botulinum strain CDC33702
ptb	fig|1491.404.peg.1625|	Clostridium botulinum strain CDC37457
buk	fig|1491.404.peg.1626|	Clostridium botulinum strain CDC37457
cro	fig|1491.404.peg.3511|	Clostridium botulinum strain CDC37457
bhbd	fig|1491.404.peg.3512|	Clostridium botulinum strain CDC37457
thl	fig|1491.404.peg.3513|	Clostridium botulinum strain CDC37457
bcd	fig|1491.404.peg.3514|	Clostridium botulinum strain CDC37457
ptb	fig|1491.407.peg.470|	Clostridium botulinum strain CDC42961
buk	fig|1491.407.peg.471|	Clostridium botulinum strain CDC42961
bhbd	fig|1491.407.peg.1861|	Clostridium botulinum strain CDC42961
thl	fig|1491.407.peg.1862|	Clostridium botulinum strain CDC42961
bcd	fig|1491.407.peg.1863|	Clostridium botulinum strain CDC42961
etfB	fig|1491.407.peg.1864|	Clostridium botulinum strain CDC42961
etfA	fig|1491.407.peg.1865|	Clostridium botulinum strain CDC42961
cro	fig|1491.407.peg.3652|	Clostridium botulinum strain CDC42961
bcd	fig|1491.408.peg.254|KU41_00960|	Clostridium botulinum strain KAPB-3
etfA	fig|1491.408.peg.257|KU41_00975|	Clostridium botulinum strain KAPB-3
thl	fig|1491.408.peg.923|KU41_04575|	Clostridium botulinum strain KAPB-3
ptb	fig|1491.408.peg.2708|KU41_14005|	Clostridium botulinum strain KAPB-3
buk	fig|1491.408.peg.2709|KU41_14010|	Clostridium botulinum strain KAPB-3
etfA	fig|1491.408.peg.2758|KU41_14250|	Clostridium botulinum strain KAPB-3
cro	fig|1491.408.peg.2767|KU41_14295|	Clostridium botulinum strain KAPB-3
bcd	fig|1491.408.peg.2768|KU41_14300|	Clostridium botulinum strain KAPB-3
etfB	fig|1491.408.peg.2769|KU41_14305|	Clostridium botulinum strain KAPB-3
etfA	fig|1491.408.peg.2770|KU41_14310|	Clostridium botulinum strain KAPB-3
bhbd	fig|1491.408.peg.2771|KU41_14315|	Clostridium botulinum strain KAPB-3
cro	fig|1491.408.peg.3485|KU41_18015|	Clostridium botulinum strain KAPB-3
cro	fig|1491.409.peg.1536|KU40_07715|	Clostridium botulinum strain DB-2
bhbd	fig|1491.409.peg.2166|KU40_11010|	Clostridium botulinum strain DB-2
etfA	fig|1491.409.peg.2167|KU40_11015|	Clostridium botulinum strain DB-2
etfB	fig|1491.409.peg.2168|KU40_11020|	Clostridium botulinum strain DB-2
bcd	fig|1491.409.peg.2169|KU40_11025|	Clostridium botulinum strain DB-2
cro	fig|1491.409.peg.2170|KU40_11030|	Clostridium botulinum strain DB-2
etfA	fig|1491.409.peg.2179|KU40_11075|	Clostridium botulinum strain DB-2
buk	fig|1491.409.peg.2229|KU40_11315|	Clostridium botulinum strain DB-2
ptb	fig|1491.409.peg.2230|KU40_11320|	Clostridium botulinum strain DB-2
bcd	fig|1491.409.peg.2888|KU40_14710|	Clostridium botulinum strain DB-2
etfA	fig|1491.409.peg.2891|KU40_14725|	Clostridium botulinum strain DB-2
thl	fig|1491.409.peg.3235|KU40_16510|	Clostridium botulinum strain DB-2
buk	fig|1491.410.peg.4555|	Clostridium botulinum strain ATCC 51387
ptb	fig|1491.410.peg.4556|	Clostridium botulinum strain ATCC 51387
etfA	fig|1491.410.peg.4895|	Clostridium botulinum strain ATCC 51387
etfB	fig|1491.410.peg.4896|	Clostridium botulinum strain ATCC 51387
bcd	fig|1491.410.peg.4897|	Clostridium botulinum strain ATCC 51387
thl	fig|1491.410.peg.4898|	Clostridium botulinum strain ATCC 51387
bhbd	fig|1491.410.peg.4899|	Clostridium botulinum strain ATCC 51387
cro	fig|1491.410.peg.4900|	Clostridium botulinum strain ATCC 51387
etfA	fig|1491.413.peg.5499|	Clostridium botulinum strain Prevot25NCASE
etfB	fig|1491.413.peg.5500|	Clostridium botulinum strain Prevot25NCASE
bcd	fig|1491.413.peg.5501|	Clostridium botulinum strain Prevot25NCASE
thl	fig|1491.413.peg.5502|	Clostridium botulinum strain Prevot25NCASE
bhbd	fig|1491.413.peg.5503|	Clostridium botulinum strain Prevot25NCASE
cro	fig|1491.413.peg.5504|	Clostridium botulinum strain Prevot25NCASE
etfA	fig|1491.414.peg.803|	Clostridium botulinum strain ATCC 7949
etfB	fig|1491.414.peg.804|	Clostridium botulinum strain ATCC 7949
bcd	fig|1491.414.peg.805|	Clostridium botulinum strain ATCC 7949
bcd	fig|1491.414.peg.3919|	Clostridium botulinum strain ATCC 7949
thl	fig|1491.414.peg.5522|	Clostridium botulinum strain ATCC 7949
bhbd	fig|1491.414.peg.5523|	Clostridium botulinum strain ATCC 7949
cro	fig|1491.414.peg.5525|	Clostridium botulinum strain ATCC 7949
etfA	fig|1491.416.peg.779|	Clostridium botulinum strain CDC68016
etfB	fig|1491.416.peg.780|	Clostridium botulinum strain CDC68016
bcd	fig|1491.416.peg.782|	Clostridium botulinum strain CDC68016
thl	fig|1491.416.peg.783|	Clostridium botulinum strain CDC68016
bhbd	fig|1491.416.peg.784|	Clostridium botulinum strain CDC68016
cro	fig|1491.416.peg.785|	Clostridium botulinum strain CDC68016
buk	fig|1491.417.peg.188|	Clostridium botulinum strain Prevot1662
ptb	fig|1491.417.peg.189|	Clostridium botulinum strain Prevot1662
etfA	fig|1491.417.peg.3784|	Clostridium botulinum strain Prevot1662
etfB	fig|1491.417.peg.3786|	Clostridium botulinum strain Prevot1662
bcd	fig|1491.417.peg.3787|	Clostridium botulinum strain Prevot1662
thl	fig|1491.417.peg.3789|	Clostridium botulinum strain Prevot1662
bhbd	fig|1491.417.peg.3790|	Clostridium botulinum strain Prevot1662
ptb	fig|1491.420.peg.1550|VT72_07720|	Clostridium botulinum strain Walls 8G
buk	fig|1491.420.peg.1551|VT72_07725|	Clostridium botulinum strain Walls 8G
cro	fig|1491.420.peg.1787|VT72_08950|	Clostridium botulinum strain Walls 8G
bhbd	fig|1491.420.peg.1788|VT72_08955|	Clostridium botulinum strain Walls 8G
thl	fig|1491.420.peg.1789|VT72_08960|	Clostridium botulinum strain Walls 8G
bcd	fig|1491.420.peg.1790|VT72_08965|	Clostridium botulinum strain Walls 8G
etfB	fig|1491.420.peg.1791|VT72_08970|	Clostridium botulinum strain Walls 8G
etfA	fig|1491.420.peg.1792|VT72_08975|	Clostridium botulinum strain Walls 8G
thl	fig|1491.422.peg.1537|	Clostridium botulinum strain 713_CBOT
ptb	fig|1491.422.peg.3207|	Clostridium botulinum strain 713_CBOT
buk	fig|1491.422.peg.3208|	Clostridium botulinum strain 713_CBOT
cro	fig|1491.422.peg.3245|	Clostridium botulinum strain 713_CBOT
bcd	fig|1491.422.peg.3246|	Clostridium botulinum strain 713_CBOT
etfB	fig|1491.422.peg.3247|	Clostridium botulinum strain 713_CBOT
etfA	fig|1491.422.peg.3248|	Clostridium botulinum strain 713_CBOT
bhbd	fig|1491.422.peg.3249|	Clostridium botulinum strain 713_CBOT
cro	fig|1491.423.peg.729|	Clostridium botulinum strain 66_CBOT
bhbd	fig|1491.423.peg.730|	Clostridium botulinum strain 66_CBOT
thl	fig|1491.423.peg.731|	Clostridium botulinum strain 66_CBOT
bcd	fig|1491.423.peg.732|	Clostridium botulinum strain 66_CBOT
etfB	fig|1491.423.peg.733|	Clostridium botulinum strain 66_CBOT
etfA	fig|1491.423.peg.734|	Clostridium botulinum strain 66_CBOT
ptb	fig|1491.423.peg.1034|	Clostridium botulinum strain 66_CBOT
buk	fig|1491.423.peg.1035|	Clostridium botulinum strain 66_CBOT
thl	fig|1491.424.peg.609|ADU79_05435|	Clostridium botulinum strain 43243-CD
bcd	fig|1491.424.peg.884|ADU79_06795|	Clostridium botulinum strain 43243-CD
etfB	fig|1491.424.peg.885|ADU79_06800|	Clostridium botulinum strain 43243-CD
etfA	fig|1491.424.peg.886|ADU79_06805|	Clostridium botulinum strain 43243-CD
cro	fig|1491.424.peg.887|ADU79_06810|	Clostridium botulinum strain 43243-CD
bhbd	fig|1491.424.peg.1190|ADU79_07390|	Clostridium botulinum strain 43243-CD
etfA	fig|1491.424.peg.1191|ADU79_07395|	Clostridium botulinum strain 43243-CD
etfB	fig|1491.424.peg.1192|ADU79_07400|	Clostridium botulinum strain 43243-CD
bcd	fig|1491.424.peg.1193|ADU79_07405|	Clostridium botulinum strain 43243-CD
cro	fig|1491.424.peg.1194|ADU79_07410|	Clostridium botulinum strain 43243-CD
bcd	fig|1491.424.peg.1350|ADU79_08220|	Clostridium botulinum strain 43243-CD
thl	fig|1491.424.peg.1828|ADU79_09850|	Clostridium botulinum strain 43243-CD
bhbd	fig|1491.424.peg.1829|ADU79_09855|	Clostridium botulinum strain 43243-CD
bcd	fig|1491.425.peg.526|ADU74_03540|	Clostridium botulinum strain 12LNRI-CD
etfB	fig|1491.425.peg.527|ADU74_03545|	Clostridium botulinum strain 12LNRI-CD
etfA	fig|1491.425.peg.528|ADU74_03550|	Clostridium botulinum strain 12LNRI-CD
cro	fig|1491.425.peg.529|ADU74_03555|	Clostridium botulinum strain 12LNRI-CD
bcd	fig|1491.425.peg.1081|ADU74_06045|	Clostridium botulinum strain 12LNRI-CD
cro	fig|1491.425.peg.1753|ADU74_09070|	Clostridium botulinum strain 12LNRI-CD
bcd	fig|1491.425.peg.1754|ADU74_09075|	Clostridium botulinum strain 12LNRI-CD
etfB	fig|1491.425.peg.1755|ADU74_09080|	Clostridium botulinum strain 12LNRI-CD
etfA	fig|1491.425.peg.1756|ADU74_09085|	Clostridium botulinum strain 12LNRI-CD
bhbd	fig|1491.425.peg.1757|ADU74_09090|	Clostridium botulinum strain 12LNRI-CD
thl	fig|1491.425.peg.1789|ADU74_01170|	Clostridium botulinum strain 12LNRI-CD
[truncated: 17,300 more rows]

## Sheet: B
Table S2B. Presence of pathways in genomes of all members of individual genera (based on all genomes derived from PATRIC). Only genera that were important for this study are shown.
		Pathway presence (%)
Genus	n (total)	Acetyl-CoA
Anaerostipes	14	100
Butyricicoccus	3	100
Butyricimonas	5	100
Butyrivibrio	40	100
Clostridium sensu stricto	336	94.9405
ClostridiumXI	320	87.5
ClostridiumXlVa	75	42.6667
Coprococcus	13	92.3077
Erysipelotrichaceae_incertae_sedis	18	94.4444
Eubacterium	10	80
Faecalibacterium	7	100
Flavonifractor	10	100
Lachnospiracea_incertae_sedis	30	60
E. hallii	3	100
E. rectale	7	100
E. ventriosum	1	100
Odoribacter	5	100
Oscillibacter	6	83.3333
Porphyromonas	69	75.3623
Pseudoflavonifractor	3	66.6667
Roseburia	12	100
Subdoligranulum	1	100
		Glutarate
ClostridiumXlVa	75	14.6667
Oscillibacter	6	33.3333
Pseudoflavonifractor	3	66.6667
		4-Aminobutyrate
Butyricimonas	5	60
Flavonifractor	10	100
Odoribacter	5	60
		Lysine
Alistipes	16	12.5
Butyricimonas	5	100
Flavonifractor	10	100
Odoribacter	5	100
